# Supplementary material for: Novel tissue mechanics-guided cellular flows drive the formation of feather follicles
Source: EMBO J. 2026 May 2;45(11):3926–53. doi: 10.1038/s44318-026-00771-7 (PMC13226717; doi:10.1038/s44318-026-00771-7)
Supplement: Supplementary file 3 — Movie EV1 [file 44318_2026_771_MOESM3_ESM.zip]

Archive with 36 entries (35 files):
- Fig 1 revised/
- Fig 1 revised/Fig 1A n1.tif
- Fig 1 revised/Fig 1A n2.tif
- Fig 1 revised/Fig 1B n1.tif
- Fig 1 revised/Fig 1B n2.tif
- Fig 1 revised/Fig 1B n3.tif
- Fig 1 revised/Fig 1D raw data dermis epidermis_revised.xlsx
- Fig 1 revised/Fig 1E raw data qmorf.xlsx
- Fig 1 revised/Fig 1F bud pro n1.tif
- Fig 1 revised/Fig 1F bud pro n2.tif
- Fig 1 revised/Fig 1F bud pro n3.tif
- Fig 1 revised/Fig 1F interbud n1.tif
- Fig 1 revised/Fig 1F interbud n2.tif
- Fig 1 revised/Fig 1F interbud n3.tif
- Fig 1 revised/Fig 1F raw data laser ab.xlsx
- Fig 1 revised/Fig 1G snai2 n1.tif
- Fig 1 revised/Fig 1G snai2 n2.tif
- Fig 1 revised/Fig 1G snai2 n3.tif
- Fig 1 revised/Fig 1H Dkk n1.tif
- Fig 1 revised/Fig 1H Dkk n2.tiff
- Fig 1 revised/Fig 1H Dkk n3.tif
- Fig 1 revised/Fig 1H Gremlin n1.tif
- Fig 1 revised/Fig 1H Gremlin n2.tiff
- Fig 1 revised/Fig 1J E11 control n1.tiff
- Fig 1 revised/Fig 1J E11 control n2.tiff
- Fig 1 revised/Fig 1J E11 Snai1 n1.tif
- Fig 1 revised/Fig 1J E11 Snai1 n2.tiff
- Fig 1 revised/Fig 1J E11 Snai1 n3.tif
- Fig 1 revised/Fig 1K Snai1 tracking n1.tif
- Fig 1 revised/Fig 1K Snai1 tracking n2.tif
- Fig 1 revised/Fig 1K Snai1 tracking n3.tif
- Fig 1 revised/Fig 1L raw data AFM Snai1.xlsx
- Fig 1 revised/Fig 1M Sprty phenotype n1.tif
- Fig 1 revised/Fig 1M Sprty phenotype n2.tif
- Fig 1 revised/Fig 1M Sprty phenotype n3.tif
- Fig 1 revised/Fig 1N raw data AFM sprty2.xlsx
