# Supplementary material for: Novel tissue mechanics-guided cellular flows drive the formation of feather follicles
Source: EMBO J. 2026 May 2;45(11):3926–53. doi: 10.1038/s44318-026-00771-7 (PMC13226717; doi:10.1038/s44318-026-00771-7)
Supplement: Supplementary file 3 — Movie EV1 [file 44318_2026_771_MOESM3_ESM.zip › Fig 1 revised/Fig 1D raw data dermis epidermis_revised.xlsx]

## Sheet: E8 whole bud
125.918	118.255	144.108	133.33	142.442	133.928	125.496	152.619	192.074			122	158.696	165.914	133.33	156.141	136.98	132.12	155	173
157.271	116	135	201.9	126.264	113.513	173	125	183			143	157.825	198.25	210	163.112	119	211	115.691	132.23
133.967	200.404	138	261	295.713	160	167	163	185.093			118	160.127	142	245	460	286.566	183	159	142
132	144	230.333	241.456	414.166	230.345	188.604	153	189.482			138	120.624	258	234.762	303.471	394	144	133	144
112	185.021	185.122	237.142	379.108	333.143	204.845	160.638	162.573			123	165	351	380	252.55	587	201	134	148
174	173.555	221	237.123	313	268.279	213.933	136	154.554			141	165.125	222	265.704	272.911	502	222	151	133
184.409	173.12	149.598	224.555	304	200.932	133.549	142	183			131	108.272	230	217.249	351	210	112	123	129
165.828	182	121.991	188.609	158.486	178	138.321	158	162			113	117.988	153	108.416	183	162	123	142	176
163	169.74	141.904	146.089	180	186.32	190.411	173.348	182			132	164	155	133	139	176	154	186	144
118	134	165	132	134	187	155	142	124
143	147.245	198.25	210	163	119	211	148	141.239
142	137.274	185	245	327	145.892	177	144	127.92
156	117	221	212	295.713	195.42	138	148	151.32
144	165	333	316	277.433	297	221	120	149.242
127	177.123	228	332.128	261.029	220.869	185	119	143.983
132	133.712	155.892	267	268.156	183.67	188	126	153.2
124	117.988	153	141.63	183	162	126	150	135.442
122	144	128	145	139	143	131	144	122.85

## Sheet: E8 dermis only
138.398	77.4866	113.52	75.824	119.036	118.321	152.24	133.76	161.04
117.891	103.443	141.654	215.6	260.227	140.8	146.96	77.4866	162.882
116.16	155.708	224	212.481	364.466	265	165.972	96.847	166.744
151.36	118.8	171.97	256	333.615	365	143.44	125.84	143.064
153.12	50.9172	209	274	267.054	320	152.24	163.124	136.008
162.28	147.865	131.646	243	267.52	243	106.48	130.24	161.04
145.929	75.824	107.352	95.4061	139.468	156.64	121.722	120.56	142.56
143.44	66.8541	124.876	128.558	158.4	163.962	134.64	143.44	160.16
138.398	152.24	118.321	129	119.036	117.648	113.52	133.76	168.823
125.918	118.255	144.108	133.33	156.141	133.928	125.496	152.619	192.074
157.271	109.324	83.1223	201.9	138	113.513	193.905	173.357	190.904
133.967	200.404	160.97	168	160.919	166	226.277	232.548	147
218.157	120.624	230.333	257	251	156.023	188.604	198.399	189.482
275.571	185.021	152.991	290.189	244	231.889	204.845	160.638	162.573
186.547	173.555	213.512	213.868	187.196	174.176	213.933	178.883	154.554
184.409	173.12	329.371	176.962	165.049	200.932	133.549	150.616	129
165.828	209.966	121.991	108.416	158.486	209.411	138.321	164.119	156
218.562	169.74	141.904	146.089	259.697	186.32	190.411	173.348	196.687
116	97.8708	128.814	104.577	137.588	126.125	138.868	143.19	176.557
137.581	107.829	112.388	208.75	193.246	202	170.433	125.422	176.893
125.064	178.056	192.485	252	262.693	242	196.124	169.441	156.872
184.758	119.712	226	230	292.308	260.512	166.022	162.119	166.273
214.345	117.969	203	282.094	255.527	275.945	178.542	147.199	149.29
174.413	160.71	172.579	245	227.358	208.588	160.207	154.561	120
165.169	124.472	218.362	136.184	152.258	178.786	127.636	135.588	135.78
134	138.41	123.433	118.487	158.443	186.686	117	153.78	168
165	150	130.113	137.544	145	131.903	151.965	153.554	136.255

## Sheet: E8 epidermis only
239.605	253.43	192.476	154.51	253.43024.1	150.043	213.26	163.62	244.789
200.349	260.454	208.845	180.229	261.029	224.452	194.15	254.864	190.109
173.1	207.304	217.002	160.134	164.634	129.623	220.289	208.678	158.932
229.426	219.22	176.821	148.709	137.52	123.912	154.92	175.84	185.727
179.915	194.16	171.329	141.416	137.072	117.288	147.098	177.504	227.432
182.082	213.812	226.128	127.135	135.401	120.845	168.709	234.54	181.44
211.236	192.64	234	149.33	123.795	139.826	220.993	198.197	206.538
222.207	168.028	198.508	174.878	176.253	149.797	233.458	184.855	193.894
212.22	213.512	236.91	149.999	215.123	161.401	234.228	225.044	168.542
213.933	226.277	171.854	137.955	237.34	133.967	192.881	149.189	242.665
178.883	236.028	185.093	162.176	235.489	220.552	174.311	259.697	174.659
154.554	188.795	193.905	153.012	159.321	108.812	187.981	166.32	134.446
204.845	195.328	173.357	121.282	133.227	104.831	148.216	154.099	158.628
160.638	165.948	179.435	134.604	127.762	102.433	158.193	184.866	202.347
162.573	194.198	209.129	134.61	123.934	88.269	199.978	204.111	155.223
188.604	172.597	164.165	138.331	110.531	119.783	128.849	179.692	174.093
198.399	152.619	187.932	146.418	149.688	124.557	186.417	164.931	171.321
189.482	195.42	227.092	151.225	192.074	148.831	221.329	209.823	309.133
226.769	229.682	182.165	146.232	238.258	142.005	201.836	154.854	188.336
189.616	258.203	196.199	134.193	246.192	212.428	183.749	209.224	179.924
163.827	198.258	205.539	151.556	158.247	129.822	208.488	197.499	150.418
181.12	223.323	167.679	132.992	132.122	112.096	146.62	166.42	235.012
170.276	183.758	180.282	136.768	119.167	113.454	156.56	177.238	234.369
172.327	208.723	219.948	120.324	126.782	108.321	187.897	219.661	189.275
199.92	182.32	189.231	145.92	118.675	138.703	182.274	178.723	203.543
210.303	161.776	186.334	159.064	158.33	129.762	193.808	175.934	173.122
200.851	203.598	224.219	141.964	198.25	232.776	221.68	218.792	165.46
