# Supplementary material for: Novel tissue mechanics-guided cellular flows drive the formation of feather follicles
Source: EMBO J. 2026 May 2;45(11):3926–53. doi: 10.1038/s44318-026-00771-7 (PMC13226717; doi:10.1038/s44318-026-00771-7)
Supplement: Supplementary file 3 — Movie EV1 [file 44318_2026_771_MOESM3_ESM.zip › Fig 1 revised/Fig 1E raw data qmorf.xlsx]

## Sheet: 1E Top
number	a	b	phi	X0	Y0	X0_in	Y0_in	long_axis	short_axis
5	3.84261	4.39216	61.6377	568.458	852.489	95.251	1020.2	8.78432	7.68523
6	5.70773	8.48715	58.6543	607.763	797.615	104.136	997.357	16.9743	11.4155
7	5.67391	9.26651	52.0529	714.824	732.036	113.543	1016.84	18.533	11.3478
8	12.8303	5.33369	27.0326	-336.139	947.23	131.099	996.518	25.6607	10.6674
9	12.2353	6.31018	33.7444	-455.404	918.915	131.768	1017.07	24.4705	12.6204
10	4.0739	6.27718	49.2209	780.402	674.052	150.694	1020.13	12.5544	8.1478
11	4.42238	3.70054	177.639	193.87	976.778	153.461	983.936	8.84477	7.40109
12	7.37839	3.63452	0.694847	144.098	1001.36	156.231	999.535	14.7568	7.26904
14	14.1001	8.85295	4.51141	95.2154	1017.98	174.992	1007.33	28.2003	17.7059
15	4.81776	6.6369	113.992	-248.454	967.915	166.572	985.313	13.2738	9.63552
17	8.15251	2.98304	168.934	370.047	922.418	186.118	976.294	16.305	5.96607
20	11.661	5.48331	171.238	352.027	951.874	202.915	994.39	23.3219	10.9666
21	8.04874	6.39926	31.7057	-357.541	965.86	203.432	1009.62	16.0975	12.7985
22	4.8946	4.3321	151.483	672.738	796.369	210.921	1020.93	9.7892	8.66421
23	8.25352	2.70096	161.885	513.412	868.522	217.914	985.106	16.507	5.40192
25	8.8271	6.51092	167.214	449.049	942.131	229.406	1018.15	17.6542	13.0218
26	3.62734	6.96836	67.5665	596.645	831.99	233.996	996.714	13.9367	7.25467
27	4.67047	3.41285	172.264	382.525	978.53	247.329	1021.11	9.34094	6.82571
28	8.41041	14.7524	127.782	-413.6	950.024	255.145	1004.25	29.5049	16.8208
29	8.20646	22.551	56.5636	542.063	277.368	299.518	530.146	45.1021	16.4129
30	16.0515	2.92584	29.4503	54.644	524.664	305.544	430.002	32.103	5.85167
31	3.08269	5.43982	48.7377	502.286	120.722	297.95	422.008	10.8796	6.16538
32	9.55335	10.4213	77.279	419.721	483.475	302.956	564.032	20.8425	19.1067
33	6.98859	8.1571	86.0536	343.053	569.359	303.054	591.619	16.3142	13.9772
34	8.86922	4.20294	174.454	346.218	379.651	307.908	411.333	17.7384	8.40589
35	7.25035	2.9604	35.8184	-8.43788	536.474	307.113	439.952	14.5007	5.92079
36	6.34271	8.47007	68.4754	455.011	311.994	308.807	457.18	16.9401	12.6854
37	5.16794	8.45264	52.6474	486.218	128.225	308.706	396.925	16.9053	10.3359
38	6.28161	10.0071	46.5438	556.764	135.881	310.696	481.579	20.0142	12.5632
39	15.5509	10.6916	139.597	605.668	208.784	325.897	551.557	31.1018	21.3832
40	14.3079	6.78864	11.4479	201.362	632.533	322.898	579.983	28.6159	13.5773
41	8.68781	5.54185	35.3458	-83.9695	674.146	321.509	598.461	17.3756	11.0837
42	13.2537	19.91	45.0398	579.667	113.654	329.861	490.024	39.82	26.5074
43	8.49573	15.6142	75.9934	422.092	340.948	327.021	432.971	31.2284	16.9915
44	10.234	3.87821	148.717	549.144	277.934	324.984	522.677	20.4679	7.75642
45	12.36	21.044	53.6007	509.879	119.465	339.51	398.724	42.0879	24.7201
46	7.76536	4.66445	137.881	497.624	57.7559	330.38	376.582	15.5307	9.3289
47	4.85096	9.50835	69.0322	448.791	251.341	329.132	395.294	19.0167	9.70193
48	4.64015	6.3661	59.243	517.648	226.067	329.228	458.994	12.7322	9.28029
49	2.97094	4.63591	121.217	4.76709	630.172	330.683	536.459	9.27181	5.94189
50	5.01199	6.20528	72.6807	470.188	385.454	334.122	507.951	12.4106	10.024
51	8.27795	4.03645	29.9257	111.19	485.589	338.614	365.377	16.5559	8.07289
52	6.69864	11.8662	45.5908	550.19	68.6215	345.014	434.032	23.7325	13.3973
53	5.26711	12.9212	131.541	-100.856	636.826	346.825	543.536	25.8425	10.5342
54	6.1556	10.3	48.901	562.65	115.79	347.882	457.121	20.6	12.3112
55	12.0933	8.44802	32.7362	18.3661	623.413	352.573	514.464	24.1865	16.896
56	11.5522	25.545	51.1804	640.881	211.955	366.457	566.888	51.09	23.1043
57	9.82366	5.42197	177.619	381.094	591.877	356.173	607.2	19.6473	10.8439
58	8.73638	4.63904	158.988	466.991	218.212	357.697	371.146	17.4728	9.27808
59	11.6537	4.63077	42.7051	-54.9912	585.756	356.864	467.742	23.3074	9.26154
60	11.8679	5.16152	22.6032	90.2839	714.47	357.953	624.891	23.7358	10.323
61	5.31844	12.7612	46.006	503.148	3.55287	359.503	352.035	25.5224	10.6369
62	11.1197	4.98006	168.747	459.247	450.362	362.53	531.325	22.2394	9.96012
63	6.2686	8.15249	126.747	-7.53792	608.559	358.054	492.137	16.305	12.5372
64	12.836	10.2041	136.728	554.55	55.3954	365.802	420.457	25.6721	20.4082
65	14.5189	10.0242	157.773	513.035	274.787	370.968	448.437	29.0379	20.0483
66	13.1273	8.55528	5.58672	333.245	420.752	372.624	386.312	26.2547	17.1106
67	8.40078	4.26227	28.8013	94.3448	595.815	369.722	476.658	16.8016	8.52454
68	6.04071	24.8353	90	372.422	588.715	372.422	588.715	49.6706	12.0814
69	5.0641	12.0023	59.9304	503.502	122.339	374.441	358.154	24.0045	10.1282
70	5.32247	11.6433	61.115	567.47	249.739	376.234	492.787	23.2865	10.6449
71	4.40587	7.57264	83.565	428.725	470.855	373.252	515.938	15.1453	8.81175
72	4.07248	5.42271	51.8013	548.8	82.9653	379.981	404.573	10.8454	8.14496
73	10.1793	4.53026	151.505	599.984	294.627	386.741	545.176	20.3586	9.06051
74	14.8819	4.32636	26.7467	190.644	499.388	394.994	360.157	29.7638	8.65272
75	8.43473	12.211	127.039	5.81407	643.149	392.047	509.876	24.4221	16.8695
79	7.75379	5.80967	161.055	509.785	282.794	390.36	432.98	15.5076	11.6193
80	22.4345	10.9976	174.405	464.372	572.235	406.374	614.781	44.8691	21.9951
81	3.88026	3.39382	24.5441	92.3707	729.431	387.025	625.151	7.76053	6.78763
82	22.8124	18.3098	148.831	593.138	197.335	405.384	475.833	45.6248	36.6196
83	7.5245	4.37362	20.9123	160.109	677.282	391.31	575.52	15.049	8.74725
84	9.06272	7.50463	39.7314	87.4004	513.283	395.3	338.874	18.1254	15.0093
86	12.9059	4.62794	169.825	498.274	514.257	399.596	594.189	25.8118	9.25588
87	6.40256	6.20043	178.982	402.727	376.444	395.974	383.541	12.8051	12.4009
88	7.50117	6.03463	20.8494	222.712	531.963	397.461	417.864	15.0023	12.0693
89	11.4997	7.70644	157.685	523.904	219.719	401.243	402.188	22.9994	15.4129
90	3.86166	6.20056	121.161	62.774	658.184	394.288	530.74	12.4011	7.72333
91	11.2958	6.63489	160.516	530.313	289.292	403.452	449.609	22.5917	13.2698
92	6.94245	13.8135	119.438	68.282	698.25	402.647	574.535	27.627	13.8849
93	6.80629	20.6937	60.3351	677.637	363.557	408.888	651.288	41.3873	13.6126
94	8.93035	5.53471	145.179	653.063	224.367	408.01	557.098	17.8607	11.0694
95	15.1612	4.76449	34.1653	136.669	535.16	413.62	366.052	30.3225	9.52898
96	6.1233	7.99334	97.3429	340.426	552.533	408.252	504.492	15.9867	12.2466
97	6.79365	8.85954	100.04	329.183	495.355	410.499	430.381	17.7191	13.5873
98	7.68533	11.0101	78.813	506.725	440.135	411.706	530.083	22.0202	15.3707
99	6.06113	6.93499	99.4003	354.227	378.824	411.344	315.88	13.87	12.1223
100	5.76691	8.09174	131.375	89.0236	523.778	413.015	334.197	16.1835	11.5338
101	11.4946	6.50202	29.8461	172.144	537.716	416.918	380.726	22.9892	13.004
102	6.5054	4.24746	25.4794	207.569	537.36	418.546	395.803	13.0108	8.49493
103	10.1735	7.43981	158.107	570.751	296.635	418.982	488.062	20.347	14.8796
104	7.16288	3.49868	140.361	700.097	187.984	419.21	591.386	14.3258	6.99735
105	9.62368	6.78226	23.5491	223.333	549.544	424.295	414.548	19.2474	13.5645
107	6.47221	3.16884	41.2423	-58.0709	707.135	422.51	569.998	12.9444	6.33769
108	15.5761	13.118	177.949	454.31	493.658	436.347	509.605	31.1522	26.236
109	7.07696	12.7927	77.3533	537.077	430.447	429.806	537.591	25.5854	14.1539
110	11.6581	7.36933	138.356	710.338	149.687	431.355	583.883	23.3161	14.7387
111	23.7411	7.96224	161.809	617.085	466.232	440.691	635.577	47.4822	15.9245
112	15.6056	17.7085	125.048	102.07	616.898	437.826	446.419	35.417	31.2112
113	9.28494	8.4284	22.1729	275.552	469.622	432.411	330.899	18.5699	16.8568
114	7.38542	8.81405	132.494	78.7929	562.275	437.924	361.364	17.6281	14.7708
115	7.15275	12.9629	102.87	340.671	477.113	438.382	389.25	25.9259	14.3055
116	17.3826	8.17671	36.3718	29.5453	716.406	448.635	559.319	34.7651	16.3534
117	9.40492	4.63939	20.7131	199.624	720.962	441.717	603.756	18.8098	9.27877
118	7.83771	5.43236	146.046	711.959	269.266	440.169	621	15.6754	10.8647
119	12.367	8.14612	34.4767	130.043	597.802	445.6	419.189	24.7339	16.2922
120	7.58603	11.5732	130.718	21.8692	655.741	444.339	482.739	23.1463	15.1721
121	4.62297	9.33572	68.8654	605.457	347.017	439.611	541.979	18.6714	9.24594
123	8.38677	9.55013	121.09	220.227	510.106	452.004	323.11	19.1003	16.7735
124	9.63591	4.28097	19.6871	301.218	509.681	455.313	378.413	19.2718	8.56193
125	4.43689	15.2774	88.5621	465.813	571.446	451.327	582.955	30.5548	8.87378
126	9.68066	16.2127	130.132	95.4406	606.589	463.945	402.261	32.4254	19.3613
127	7.13212	10.0214	99.7992	345.444	687.61	457.432	618.784	20.0429	14.2642
128	9.33375	21.3491	122.732	102.441	694.014	461.431	528.423	42.6983	18.6675
129	8.78209	7.62896	155.162	619.749	237.265	462.755	475.648	17.5642	15.2579
130	8.79107	11.7281	111.707	272.281	577.195	466.456	435.557	23.4563	17.5821
131	5.72829	11.2338	116.092	197.514	656.714	466.217	502.919	22.4676	11.4566
132	6.24685	9.84932	108.273	258.008	707.444	466.815	590.872	19.6986	12.4937
133	6.85331	26.7883	126.366	109.375	666.182	483.081	471.587	53.5765	13.7066
134	5.1034	14.2275	64.4118	588.191	130.941	473.949	372.138	28.455	10.2068
135	15.1939	11.2069	135.417	746.486	68.2349	483.78	572.586	30.3878	22.4137
136	6.66828	11.1089	106.235	311.322	639.69	477.749	527.144	22.2178	13.3366
137	7.05129	10.2695	107.839	305.509	615.829	479.479	492.627	20.539	14.1026
139	13.952	10.9578	149.736	622.941	96.383	489.468	397.199	27.904	21.9156
140	6.1681	8.34894	117.604	151.114	755.745	484.088	599.704	16.6979	12.3362
141	16.2268	11.6281	17.8329	301.78	671.474	492.914	546.795	32.4536	23.2562
142	8.17363	3.7962	24.1671	293.537	539.374	488.63	371.927	16.3473	7.5924
143	3.81255	4.68341	53.9276	641.489	56.4119	485.283	423.31	9.36682	7.6251
144	5.5442	11.282	115.545	248.284	613.038	488.368	446.047	22.564	11.0884
145	4.30706	10.2246	127.719	193.2	554.841	492.27	320.695	20.4493	8.61412
146	14.7752	9.51323	155.86	664.773	267.033	497.427	515.554	29.5503	19.0265
147	8.771	4.54333	18.0958	362.115	493.397	497.457	356.518	17.542	9.08667
148	13.3628	15.9918	121.329	254.583	554.041	505.537	340.892	31.9836	26.7257
149	10.5209	6.79424	166.432	597.62	335.319	502.28	466.158	21.0417	13.5885
150	4.03035	10.6428	121.956	200.882	623.033	500.19	422.296	21.2855	8.0607
152	9.75979	6.61998	9.9542	394.967	668.844	504.638	590.501	19.5196	13.24
153	33.2427	10.9562	172.259	579.684	302.898	533.605	378.214	66.4854	21.9125
154	9.29853	10.2355	82.8138	575.871	497.225	509.147	565.358	20.471	18.5971
155	6.30583	9.27015	116.357	256.808	628.056	508.945	448.754	18.5403	12.6117
156	6.20009	7.37025	70.0049	619.46	207.554	511.149	406.861	14.7405	12.4002
157	5.57743	9.62523	103.83	378.35	598.464	510.438	490.674	19.2505	11.1549
158	9.50169	16.9264	60.7143	745.929	262.911	521.987	594.191	33.8529	19.0034
159	5.60574	10.9941	118.452	248.273	626.76	516.891	432.772	21.9881	11.2115
160	9.87302	7.52271	138.894	730.114	43.0333	521.841	512.444	19.746	15.0454
161	6.3828	8.21162	94.596	474.396	583.879	519.657	543.989	16.4232	12.7656
162	7.56464	7.2273	146.952	649.971	42.8738	521.436	390.391	15.1293	14.4546
163	10.0104	24.2993	88.469	544.11	462.256	531.566	476.629	48.5986	20.0209
165	4.3787	13.9343	125.672	180.932	659.12	531.345	429.939	27.8687	8.75741
166	6.06833	7.86733	69.6841	690.974	345.418	528.062	563.834	15.7347	12.1367
167	3.7603	3.08667	36.2231	230.571	576.278	526.548	328.644	7.5206	6.17334
168	4.66759	10.1807	120.063	253.575	619.756	529.929	409.357	20.3613	9.33518
169	7.74278	3.59901	148.069	641.456	25.1209	531.109	360.583	15.4856	7.19803
170	8.71161	4.48256	177.066	550.595	317.501	533.623	345.266	17.4232	8.96511
171	7.19369	13.3014	78.6984	631.135	417.805	537.017	533.389	26.6028	14.3874
172	10.2806	6.21171	153.698	665.81	119.598	543.888	402.234	20.5611	12.4234
173	5.84083	9.0159	80.1632	623.789	409.242	544.702	509.794	18.0318	11.6817
174	9.223	8.25045	168.474	609.895	238.672	549.909	355.72	18.446	16.5009
175	10.5832	8.56849	135.502	697.395	-80.0838	553.564	431.671	21.1664	17.137
176	4.77621	12.0615	117.595	277.2	656.801	549.906	453.686	24.123	9.55243
178	5.83332	6.42269	67.399	713.964	276.401	552.91	529.559	12.8454	11.6666
179	7.04159	26.1472	93.7649	526.58	528.739	560.162	493.022	52.2944	14.0832
180	6.19208	11.6424	114.099	345.157	605.85	562.45	412.114	23.2849	12.3842
181	9.24334	18.6426	52.2326	732.695	3.18219	577.249	451.259	37.2852	18.4867
182	7.50776	11.1156	103.298	472.64	488.586	572.35	366.77	22.2312	15.0155
183	3.47622	6.03483	95.6108	526.56	488.483	571.796	434.661	12.0697	6.95244
184	5.09766	12.156	104.46	460.195	526.714	577.137	395.12	24.312	10.1953
185	4.79165	6.71907	45.0423	774.326	-41.018	576.918	518.101	13.4381	9.5833
186	7.45446	19.9666	84.1393	627.145	424.531	580.518	486.35	39.9332	14.9089
187	7.67557	4.71521	144.477	714.378	2.73786	579.828	417.304	15.3511	9.43042
188	7.51825	4.18677	150.764	773.625	177.382	588.443	532.63	15.0365	8.37353
189	4.83282	9.9106	113.365	389.338	596.001	593.776	392.723	19.8212	9.66564
190	4.94744	14.4394	101.588	494.831	549.808	595.186	439.205	28.8788	9.89487
191	9.79609	22.2228	66.1342	984.239	658.67	633.588	1000.57	44.4456	19.5922
194	2.83336	5.14968	51.8941	1073.34	329.831	641.035	921.909	10.2994	5.66672
195	8.78066	5.15193	167.941	848.061	852.058	651.335	1010.43	17.5613	10.3039
197	6.11572	9.88629	99.0046	494.261	1063.45	654.614	972.985	19.7726	12.2314
198	9.17165	13.2751	50.9472	1087.69	294.559	659.083	914.03	26.5502	18.3433
199	11.4329	4.73071	165.278	892.192	791.574	661.741	992.317	22.8658	9.46142
200	13.552	3.66795	42.1888	-133.09	1139.12	666.396	933.396	27.1041	7.3359
201	9.18987	4.82093	161.936	951.029	750.577	671.41	1008.48	18.3797	9.64186
202	4.64217	6.20818	48.7488	1147.18	292.323	669.733	976.182	12.4164	9.28434
203	7.44941	4.22794	171.675	809.174	835.069	679.739	943.428	14.8988	8.45589
204	7.41665	8.8118	86.1468	744.726	864.593	684.942	912.685	17.6236	14.8333
205	6.3717	12.6666	46.7676	1170.44	239.354	688.816	976.094	25.3332	12.7434
206	11.809	4.40341	147.555	1117.48	473.708	688.907	999.289	23.618	8.80682
207	10.007	5.75689	177.049	740.475	982.244	688.922	1019.06	20.014	11.5138
208	5.35565	2.97804	18.7509	361.608	1068.45	685.874	895.504	10.7113	5.95608
209	12.5027	7.02101	3.07984	644.012	966.738	695.022	930.741	25.0054	14.042
210	10.2223	6.60977	26.7331	201.204	1163.74	703.191	948.845	20.4447	13.2195
211	11.2408	6.407	20.8809	340.554	1083.63	704.42	891.074	22.4816	12.814
212	8.60136	7.01555	135.469	1111.9	125.964	704.303	869.567	17.2027	14.0311
213	6.18801	3.69267	44.11	-125.857	1141.68	704.285	907.332	12.376	7.38535
214	9.018	7.56466	8.69882	551.701	1085.12	709.469	989.201	18.036	15.1293
215	7.91294	4.11821	149.844	1098.62	478.556	709.527	965.689	15.8259	8.23643
216	2.8128	4.05227	122.334	61.0716	1222.1	705.251	999.943	8.10453	5.62559
217	11.4292	6.05574	177.878	750.707	888.501	717.293	915.689	22.8585	12.1115
218	10.848	6.30935	138.43	1209.88	283.653	716.943	1015.02	21.6961	12.6187
219	26.6034	7.19266	19.7384	380.901	1121.67	737.339	927.127	53.2069	14.3853
221	9.65693	5.31312	8.60799	582.984	997.311	725.688	898.82	19.3139	10.6262
222	9.96506	4.34807	15.4269	446.148	1107.14	724.582	948.569	19.9301	8.69613
223	12.9314	6.42144	154.008	1085	558.096	730.678	977.146	25.8629	12.8429
224	6.66849	4.43458	40.0129	-85.3917	1229.63	725.2	996.676	13.337	8.86916
225	7.67697	2.90381	164.965	939.424	664.968	734.768	885.899	15.3539	5.80762
226	6.75979	4.68735	141.006	1204.89	319.966	735.127	1006.85	13.5196	9.37469
227	16.317	6.64358	24.9083	274.343	1184.02	747.495	958.342	32.634	13.2872
228	5.65358	8.37243	56.0394	1106.59	311.892	743.598	876.856	16.7449	11.3072
229	7.43515	2.63977	178.445	774.948	1001.58	747.481	1022.25	14.8703	5.27953
230	12.8854	5.44988	3.11828	704.357	934.141	754.129	894.443	25.7708	10.8998
231	4.30007	2.6688	151.222	1091.49	437.319	746.142	908.775	8.60013	5.3376
232	8.87338	12.6137	119.833	152.614	1242.21	750.35	1001.67	25.2274	17.7468
233	15.4922	6.33795	164.484	995.573	741.065	761.056	980.375	30.9844	12.6759
234	17.35	3.95015	174.121	854.816	856.978	762.547	940.023	34.7001	7.90031
235	5.15938	3.13181	7.68913	638.088	970.718	762.231	876.614	10.3188	6.26362
236	8.6949	5.24221	172.583	881.261	820.915	767.911	927.811	17.3898	10.4844
237	16.144	10.6428	136.566	1225.83	171.205	772.447	967.102	32.2881	21.2856
238	10.2648	5.50164	7.16536	636.858	1107.12	769.979	1019.03	20.5297	11.0033
239	13.7415	8.71037	20.0196	419.58	1120.79	777.919	909.424	27.483	17.4207
240	7.33689	9.68809	124.043	80.9886	1263.06	774.196	1001.25	19.3762	14.6738
241	9.60647	7.64564	147.848	1129.6	335.688	777.714	885.347	19.2129	15.2913
242	14.1105	8.11591	16.0378	749.914	237.444	786.326	21.0237	28.221	16.2318
243	16.1046	5.65393	168.223	973.265	755.26	798.62	938.013	32.2092	11.3079
244	8.78786	6.68023	151.079	1152.23	453.205	789.354	953.913	17.5757	13.3605
245	14.2743	6.70547	156.385	1127.96	593.488	795.757	995.635	28.5487	13.4109
246	7.80892	6.49797	174.227	882.678	837.153	793.992	921.696	15.6178	12.9959
247	11.0547	5.61771	171.262	940.202	879.522	795.681	1012.14	22.1094	11.2354
250	4.9377	2.74922	158.18	1065.9	524.463	794.588	883.08	9.87541	5.49843
252	9.9021	6.37752	20.4662	435.169	1120.99	799.662	898.077	19.8042	12.755
253	6.93785	12.8292	131.909	568.359	568.896	802.97	43.7344	25.6584	13.8757
254	10.9993	4.87593	143.845	1157.89	223.429	803.089	863.522	21.9986	9.75186
255	11.3786	18.2782	121.126	687.523	430.155	810.899	12.8331	36.5564	22.7572
256	6.37175	13.0248	107.791	468.452	1177.69	805.882	978.236	26.0496	12.7435
260	6.44832	7.8184	80.3283	954.856	771.918	811.6	921.366	15.6368	12.8966
261	11.4028	4.49513	5.71913	715.193	1097.52	821.003	1020.79	22.8056	8.99025
262	8.0104	9.71588	95.8357	719.193	1036.45	820.847	957.949	19.4318	16.0208
263	7.79487	9.74124	82.5929	944.541	886.487	822.375	1000.86	19.4825	15.5897
265	12.3237	5.07497	152.646	1167.76	457.753	826.849	943.14	24.6475	10.1499
266	4.99716	3.77264	168.489	817.443	-100.835	821.123	64.3236	9.99432	7.54528
267	12.7281	9.50635	160.404	808.342	-200.149	828.651	82.5492	25.4563	19.0127
268	8.26871	3.1951	139.212	1217.64	150.553	823.557	909.43	16.5374	6.3902
269	16.2939	35.1588	81.9728	836.049	-88.3117	840.189	29.3023	70.3176	32.5878
270	12.9412	7.59836	154.523	1155.44	482.329	835.615	932.432	25.8824	15.1967
271	10.1903	7.6351	166.973	1032.54	767.929	832.867	980.906	20.3806	15.2702
272	6.76723	4.69411	160.164	1099.63	577.113	838.555	916.01	13.5345	9.38822
273	3.85537	2.96222	15.7623	541.032	1157.64	835.156	967.138	7.71074	5.92444
274	9.24965	6.35515	153.026	1213.01	522.401	844.106	1015.77	18.4993	12.7103
275	11.3269	7.94935	10.4741	653.6	1135.25	849.086	997.511	22.6538	15.8987
276	17.0352	5.02768	151.533	1219.67	451.528	856.989	978.288	34.0704	10.0554
277	4.57352	3.07088	137.404	1267.5	128.384	846.178	952.38	9.14703	6.14177
279	3.75296	7.20391	92.2173	816.918	946.627	852.931	914.312	14.4078	7.50592
280	12.3966	8.37669	169.149	860.197	-103.721	864.343	60.0691	24.7931	16.7534
281	15.4761	9.71329	154.019	814.794	-301.824	864.672	85.613	30.9522	19.4266
282	3.14081	4.95784	117.738	320.99	1228.27	855.77	937.725	9.91567	6.28162
283	3.35178	8.80014	126.547	116.438	1284.84	858.649	962.857	17.6003	6.70356
284	7.316	17.0743	122.863	234.865	1237.02	868.536	911.609	34.1486	14.632
285	6.43332	7.0648	133.179	-20.5164	1281.94	862.236	948.86	14.1296	12.8666
286	8.31551	4.25311	44.4996	-91.5933	1322.89	861.891	1007.76	16.631	8.50623
287	20.3497	9.59297	4.86261	873.849	82.6648	877.711	8.294	40.6994	19.1859
289	2.85998	5.15788	129.867	66.7215	1262.93	860.759	926.578	10.3158	5.71997
290	9.35807	17.3421	46.9854	665.581	-568.165	874.253	38.6183	34.6841	18.7161
293	4.4533	2.7962	10.7812	836.582	275.102	873.275	113.756	8.90659	5.5924
294	3.67741	7.79684	80.8538	1017.84	831.623	872.714	982.84	15.5937	7.35482
295	19.6886	34.8173	53.1268	758.597	-511.017	913.485	46.397	69.6347	39.3772
296	18.8491	11.5268	23.778	784.861	453.662	901.152	98.7018	37.6983	23.0537
297	8.05614	13.0158	56.5974	762.957	-479.006	900.635	20.1375	26.0317	16.1123
298	13.78	7.65496	28.1992	751.759	533.853	914.799	115.254	27.5599	15.3099
299	2.80357	3.31789	56.8653	779.546	-472.594	911.107	30.3629	6.63579	5.60713
300	6.59592	14.348	52.9595	787.035	-498.953	928.778	75.8251	28.6961	13.1918
301	12.1176	8.87239	136.461	721.065	-614.896	946.274	50.9707	24.2352	17.7448
302	26.2706	7.9205	17.2318	907.807	290.197	953.027	8.24446	52.5412	15.841
303	10.6086	13.6882	79.5473	950.155	-88.9206	950.519	84.9361	27.3763	21.2173
304	5.92794	8.84923	131.44	695.037	657.245	956.022	32.6986	17.6985	11.8559
305	7.4837	10.9967	74.9897	953.932	-180.882	968.231	72.3505	21.9934	14.9674
307	11.2007	8.56726	41.3255	699.307	678.252	973.033	47.5691	22.4014	17.1345
308	7.2744	8.84848	133.714	641.81	740.606	975.702	91.7807	17.697	14.5488
309	13.7433	12.0452	164.365	950.922	-245.05	981.779	20.2912	27.4866	24.0905
310	8.29137	11.4778	101.122	958.746	254.983	989.925	65.2475	22.9556	16.5827
311	6.06554	8.07746	78.5133	990.092	-113.899	992.943	85.5498	16.1549	12.1311
312	13.5226	4.54556	179.488	1000.96	-4.49095	1000.96	4.45896	27.0452	9.09111
313	11.5641	12.2128	113.956	897.272	449.253	1002.39	46.2221	24.4257	23.1281
314	8.44643	6.63668	178.602	1009.05	1.9762	1008.71	26.5873	16.8929	13.2734
315	12.9469	8.88153	37.4359	758.205	676.163	1013.06	76.0041	25.8938	17.7631
316	6.90793	9.75372	98.5676	1000.58	200.627	1019.31	49.3247	19.5074	13.8159
317	4.22054	5.64607	89.2214	1020.54	-7.41102	1020.54	6.45772	11.2921	8.44108
318	3.55118	5.93103	73.7755	1127.69	220.805	1021.08	527.088	11.8621	7.10235
319	3.68368	4.97083	95.2072	967.971	632.954	1021.42	542.492	9.94166	7.36735
320	2.65342	11.0993	88.2721	1035.79	453.365	1021.65	484.392	22.1985	5.30683

## Sheet: 1E bottom
number	a	b	phi	X0	Y0	X0_in	Y0_in	long_axis	short_axis
3	3.14349	4.80299	79.3223	211.015	999.185	22.229	1020.98	9.60597	6.28699
4	6.72474	3.61533	43.6547	-672.378	753.465	33.6507	1009.29	13.4495	7.23066
5	5.56377	2.78752	7.47522	-95.612	1017.75	37.6074	1021.54	11.1275	5.57503
6	8.79093	5.63033	28.4988	-435.235	892.177	43.1975	991.737	17.5819	11.2607
7	11.279	4.53313	17.3858	-250.492	980.545	53.9427	1010.6	22.5579	9.06626
9	4.74749	7.75399	56.1407	593.439	777.85	59.4127	976.571	15.508	9.49498
11	7.95791	4.69111	148.426	564.956	783.957	70.8436	963.715	15.9158	9.38223
13	25.5655	18.7242	41.9405	-608.012	805.685	86.2237	1005.67	51.131	37.4484
14	9.78223	4.1719	32.6909	-484.868	895.271	75.4781	1015.34	19.5645	8.34379
15	8.64026	3.00159	18.138	-229.811	955.205	78.9709	979.282	17.2805	6.00317
16	21.8863	3.10486	1.71334	65.2976	1023.66	95.8748	1021.25	43.7726	6.20972
17	7.02562	3.43475	170.084	248.668	928.578	85.0557	957.527	14.0512	6.86951
18	5.64217	3.27139	175.282	177.244	960.569	97.6327	971.893	11.2843	6.54278
19	3.85777	2.69382	33.3832	-437.51	853.979	104.565	953.814	7.71554	5.38765
20	21.5937	14.9254	154.345	536.697	826.081	126.138	977.007	43.1873	29.8508
21	4.53999	2.64299	135.027	798.816	637.082	114.846	1015.28	9.07998	5.28597
23	6.2059	3.79249	12.5516	-86.4563	937.945	119.443	934.317	12.4118	7.58499
24	4.7065	6.09328	69.6838	443.604	851.05	120.523	952.126	12.1866	9.41301
25	10.2609	2.63646	1.88887	91.8933	1025.47	125.644	1021.88	20.5218	5.27292
26	6.06439	4.98854	146.297	660.643	761.187	127.226	999.835	12.1288	9.97707
29	3.65983	4.86558	46.6245	755.401	609.342	130.596	961.703	9.73117	7.31966
30	4.80352	7.22425	78.4404	320.502	892.708	135.114	938.825	14.4485	9.60704
31	6.86646	4.15643	162.032	444.239	924.07	137.519	1016.04	13.7329	8.31286
32	13.9053	3.92714	146.887	671.923	763.703	145.594	1006.74	27.8107	7.85428
33	8.59314	5.55493	23.2306	-240.378	930.358	146.073	949.742	17.1863	11.1099
34	5.35929	4.12648	156.752	516.512	827.92	147.779	964.571	10.7186	8.25297
35	5.55774	3.57083	162.287	427.548	842.673	150.896	932.805	11.1155	7.14167
36	28.1962	16.4371	155.719	567.497	832.83	174.827	992.52	56.3924	32.8742
37	4.30045	2.79592	23.8519	-272.889	995.654	153.034	1020.97	8.60091	5.59183
40	7.30785	12.0304	67.4905	515.573	810.773	165.9	946.385	24.0608	14.6157
41	5.04646	8.42819	116.036	-294.792	983.783	166.933	1013.34	16.8564	10.0929
45	9.06367	5.60087	145.052	701.378	680.584	185.042	959.628	18.1273	11.2017
47	11.0088	6.39256	163.31	454.316	848.147	191.596	942.893	22.0175	12.7851
48	10.2389	4.10811	163.249	478.649	920.917	192.915	1019.79	20.4779	8.21621
50	4.78901	3.61519	4.36664	126.923	986.343	201.653	973.816	9.57802	7.23038
51	15.7995	3.16354	137.588	820.375	593.417	205.455	991.436	31.5989	6.32707
52	4.6404	8.89862	86.0725	269.772	937.902	204.898	954.177	17.7972	9.28079
53	3.73021	3.36457	168.452	392.835	905.343	203.644	965.658	7.46042	6.72915
54	4.89815	2.96145	139.725	772.505	581.703	213.345	943.2	9.79631	5.92291
55	29.9271	11.6945	170.295	401.199	922.405	239.968	976.835	59.8542	23.389
56	4.709	3.65117	18.8441	-121.543	1036.86	219.873	1020.55	9.41799	7.30235
57	4.24006	4.76921	58.5794	704.334	729.819	220.586	989.981	9.53843	8.48011
58	10.2763	5.12044	37.2989	-428.428	937.782	227.463	1005.61	20.5525	10.2409
59	8.34253	4.21587	9.43056	72.1811	963.134	229.017	938.29	16.6851	8.43174
60	9.05133	3.91555	171.591	372.401	936.482	231.454	980.872	18.1027	7.8311
61	13.8918	5.05853	173.39	352.445	986.013	236.599	1020.03	27.7836	10.1171
62	4.48688	4.01805	21.4693	-129.043	974.856	236.711	954.444	8.97375	8.0361
63	12.1369	5.5575	166.344	479.473	911.032	250.826	998.479	24.2738	11.115
64	7.06667	4.78909	149.159	698.268	684.123	248.805	945.356	14.1333	9.57817
65	9.43251	2.81317	171.739	249.568	-32.7009	251.677	3.49517	18.865	5.62634
66	3.46335	6.70931	94.5687	217.132	442.366	251.679	423.665	13.4186	6.92669
69	2.69838	5.04901	72.1792	363.473	305.038	252.679	401.639	10.098	5.39677
70	4.24362	5.28672	47.574	484.76	152.635	254.852	439.705	10.5734	8.48725
71	9.64492	7.4459	5.98066	154.157	1040.18	261.697	1018.46	19.2898	14.8918
72	4.78629	7.25217	79.9033	425.194	897.409	261.283	958.052	14.5043	9.57257
73	3.1175	5.43552	129.198	194.497	174.557	261.049	12.3545	10.871	6.23499
74	3.33487	3.46081	59.2435	434.476	221.35	260.169	412.404	6.92161	6.66975
75	13.5643	27.1785	65.5032	466.605	356.589	276.746	517.965	54.357	27.1285
76	2.7749	4.98326	100.391	173.777	500.711	261.236	461.157	9.96652	5.54979
77	4.24452	5.63092	90.9479	252.975	562.791	262.251	558.529	11.2618	8.48905
78	5.3283	4.34473	143.135	467.266	183.03	264.034	426.76	10.6566	8.68945
79	5.1227	7.99754	48.2416	516.791	177.303	267.424	476.439	15.9951	10.2454
80	14.1332	6.49277	44.8882	-84.9613	471.609	272.633	394.087	28.2664	12.9855
82	7.39273	6.46792	15.914	123.485	550.115	269.591	495.173	14.7855	12.9358
84	11.8173	8.61878	157.179	257.893	-99.5157	276.303	8.29799	23.6347	17.2376
85	11.3032	8.06581	1.34183	265.951	455.756	276.551	449.403	22.6064	16.1316
86	7.81097	4.93079	139.39	852.904	574.098	273.806	990.992	15.6219	9.86158
88	2.70313	6.80894	66.041	396.471	224.772	271.034	366.405	13.6179	5.40627
89	9.73563	7.67348	154.772	493.022	391.026	279.33	563.868	19.4713	15.347
90	5.39092	7.34921	131.59	-178.244	619.449	277.875	581.613	14.6984	10.7818
91	11.087	3.37764	155.397	679.908	808.766	281.478	1018.4	22.1739	6.75527
92	4.73093	5.97321	64.5786	662.481	749.017	276.804	960.878	11.9464	9.46187
93	3.23623	7.72704	56.9166	465.575	205.487	277.928	426.312	15.4541	6.47246
94	4.9851	7.91813	56.084	458.808	181.808	279.301	406.879	15.8363	9.97019
96	11.0157	5.68145	178.879	296.838	457.042	287.842	462.761	22.0313	11.3629
97	6.68737	3.82451	26.1736	-176.687	1002.19	283.487	977.362	13.3747	7.64903
98	7.23815	4.29624	44.6734	-505.071	915.013	284.143	1005.79	14.4763	8.59249
99	8.53801	7.30155	21.8059	87.2262	551.243	285.752	479.399	17.076	14.6031
101	8.32114	14.1256	114.137	111.275	462.75	290.776	376.787	28.2511	16.6423
102	10.0227	5.2802	33.9564	54.4726	444.471	293.447	338.245	20.0455	10.5604
103	4.41882	9.43695	53.5928	584.725	301.509	291.647	589.707	18.8739	8.83764
104	8.69049	4.63899	27.1781	259.859	140.19	295.201	6.01902	17.381	9.27798
105	5.71844	12.1759	87.3458	311.74	405.702	292.618	419.703	24.3518	11.4369
106	6.43041	17.714	112.047	65.6963	629.321	297.117	558.644	35.428	12.8608
107	6.99823	3.79642	42.7234	-23.0722	459.86	295.047	353.484	13.9965	7.59283
108	9.50325	12.2516	47.2257	518.835	115.531	302.384	437.151	24.5031	19.0065
109	6.14514	7.0659	99.5784	202.301	575.927	295.313	534.235	14.1318	12.2903
110	7.25197	4.78278	164.819	447.117	516.995	296.133	616.038	14.5039	9.56556
113	3.59413	4.38891	114.979	-143.358	1012.28	297.527	978.128	8.77781	7.18827
114	12.4481	22.7042	106.035	293.805	109.202	312.538	23.7954	45.4083	24.8962
115	7.32576	4.87553	29.4548	-28.8116	667.475	303.134	595.367	14.6515	9.75106
117	8.28603	10.2164	65.0723	473.637	292.623	306.18	464.988	20.4327	16.5721
118	13.0422	6.42274	139.123	894.584	565.998	306.004	1013.41	26.0844	12.8455
119	24.3131	4.6791	27.5255	143.095	414.755	318.573	301.677	48.6263	9.3582
120	16.0404	6.66508	24.0388	124.024	487.67	311.922	394.852	32.0808	13.3302
121	4.55879	5.65361	65.3764	476.912	312.361	303.397	482.665	11.3072	9.11758
123	3.62077	7.91974	124.904	-317.405	986.951	304.423	991.032	15.8395	7.24154
124	5.01094	8.60398	60.1121	427.186	128.507	306.335	324.285	17.208	10.0219
125	7.70308	10.9569	94.3783	281.27	383.95	309.76	361.357	21.9139	15.4062
126	7.73605	2.79249	40.784	-38.033	511.82	305.527	412.382	15.4721	5.58499
127	5.36034	13.9376	91.4619	293.65	515.52	306.706	507.861	27.8753	10.7207
128	4.93549	3.4137	144.336	588.817	294.867	306.468	582.863	9.87098	6.8274
130	3.02702	3.99941	83.5078	365.002	490.47	307.205	528.595	7.99882	6.05403
131	4.33003	12.3992	91.1564	297.741	553.802	308.858	547.68	24.7984	8.66005
132	4.99138	4.04091	20.5307	159.143	466.284	312.565	380.854	9.98276	8.08181
133	3.12017	4.96682	132.847	-185.261	659.989	312.99	609.873	9.93363	6.24034
134	3.48543	6.60192	112.923	65.6543	653.638	315.056	576.449	13.2038	6.97086
135	3.56639	8.23751	47.2635	466.582	34.9884	318.952	342.334	16.475	7.13278
136	18.654	17.2162	150.413	502.735	205.714	335.614	427.111	37.308	34.4323
137	9.2577	14.38	75.5716	468.194	525.024	322.606	625.125	28.7601	18.5154
138	16.7085	13.5354	1.69054	318.418	496.007	332.912	486.397	33.4169	27.0708
141	12.147	5.38766	176.118	364.125	539.603	326.76	563.016	24.2939	10.7753
142	5.7624	11.3841	68.2605	517.014	430.403	320.827	591.287	22.7682	11.5248
143	5.84535	6.70779	85.324	364.028	494.294	322.521	522.325	13.4156	11.6907
144	6.20154	3.42164	38.3118	-59.9217	598.169	323.812	506.501	12.4031	6.84328
145	4.74948	8.51768	104.29	178.832	610.103	323.893	547.083	17.0354	9.49896
146	7.97706	4.06201	152.097	592.923	420.863	327.035	649.409	15.9541	8.12402
147	3.68822	4.04453	111.949	165.831	456.248	324.346	361.196	8.08905	7.37644
148	13.1846	3.78901	169.762	391.272	287.55	333.933	352.516	26.3692	7.57802
149	3.06146	3.88421	87.5528	342.863	435.295	323.965	449.538	7.76843	6.12292
150	6.88004	4.5072	19.5237	-31.3922	1071.19	328.402	1020.09	13.7601	9.01441
151	5.47502	3.18451	36.1184	-94.1678	684.305	327.298	608.29	10.95	6.36903
152	4.8961	3.32458	0.660869	325.366	319.432	329.029	315.658	9.79221	6.64917
155	7.31296	4.03561	154.957	545.686	382.872	332.315	577.868	14.6259	8.07121
156	4.2402	2.9457	5.71793	267.853	628.996	329.187	599.179	8.48039	5.8914
157	16.0768	12.1754	0.108321	341.951	376.828	342.662	376.181	32.1535	24.3509
158	4.11165	3.18465	34.1238	16.2462	564.815	330.301	458.456	8.22331	6.3693
159	4.72744	5.37789	53.0088	462.453	62.1366	331.987	327.885	10.7558	9.45488
160	14.2841	10.5757	158.74	331.165	-116.694	350.94	11.3307	28.5682	21.1513
163	30.9731	7.15306	42.1049	45.7554	480.202	355.917	325.592	61.9462	14.3061
164	11.6566	23.0485	133.429	-122.542	641.699	352.15	550.259	46.097	23.3133
166	8.28777	3.53347	20.7133	177.051	496.503	341.216	401.789	16.5755	7.06693
167	8.23186	11.0031	65.1238	527.315	323.213	342.428	515.045	22.0063	16.4637
168	5.03428	2.72638	18.579	308.051	151.213	340.176	45.1838	10.0686	5.45275
170	7.49042	4.84079	13.6059	190.335	670.355	342.689	606.768	14.9808	9.68159
173	3.32192	6.08446	126.136	-88.8859	701.547	341.916	619.001	12.1689	6.64385
174	5.23405	3.38046	162.015	528.823	520.576	342.243	658.425	10.4681	6.76092
175	3.5447	4.0576	132.811	-30.2618	535.611	341.792	413.489	8.11519	7.08939
176	8.5086	17.4536	120.209	289.052	199.906	350.381	27.3209	34.9072	17.0172
179	6.14302	10.5611	133.968	-147.657	655.884	349.074	574.573	21.1222	12.286
180	15.104	8.57597	162.091	486.107	329.824	361.129	463.325	30.208	17.1519
181	21.5745	11.4005	33.1573	-46.1624	724.419	357.568	631.711	43.1489	22.8009
183	4.76776	4.16361	28.6755	155.82	442.832	349.202	313.749	9.53551	8.32721
186	4.27402	2.8546	33.1037	138.767	427.411	349.675	282.247	8.54803	5.70919
187	3.88081	3.15228	34.5026	94.2969	481.958	350.712	343.768	7.76163	6.30455
188	15.0725	17.589	62.3844	490.012	153.848	362.874	363.46	35.178	30.145
189	7.22154	3.7727	166.317	456.877	376.93	354.748	474.306	14.4431	7.5454
191	8.01754	4.50065	16.622	260.179	380.302	358.095	289.984	16.0351	9.0013
193	7.58733	4.72324	152.151	544.644	265.444	357.568	489.125	15.1747	9.44648
194	5.10644	3.65121	138.359	663.361	213.226	354.062	600.128	10.2129	7.30242
195	5.45921	3.41298	163.315	528.001	523.932	355.348	653.466	10.9184	6.82596
196	8.40446	4.17538	146.32	332.355	-149.371	359.403	60.0071	16.8089	8.35076
199	4.98577	7.35208	91.3579	345.96	544.196	358.759	535.845	14.7042	9.97154
200	5.58012	4.44605	20.0555	134.656	676.601	358.518	589.395	11.1602	8.8921
201	5.25878	7.97716	97.0952	323.613	311.496	359.61	269.139	15.9543	10.5176
203	4.04261	11.646	48.7085	673.651	212.598	365.864	604.274	23.2921	8.08522
204	18.0428	37.1349	129.559	15.2916	593.036	389.474	447.477	74.2698	36.0856
205	13.9038	4.08906	157.569	539.783	340.894	368.87	521.065	27.8075	8.17811
206	13.5869	7.17562	11.2483	237.224	704.061	370.002	644.264	27.1739	14.3512
207	15.5077	9.3382	20.5135	176.563	598.057	374.942	498.261	31.0153	18.6764
209	25.3319	12.3431	145.314	548.697	116.365	384.966	407.934	50.6638	24.6862
210	5.16513	2.73862	36.1094	-95.234	754.055	367.447	665.32	10.3303	5.47723
211	5.66153	12.3773	122.433	1.90569	693.566	373.573	584.364	24.7547	11.3231
212	9.11648	5.28836	41.67	82.6099	469.081	373.572	295.475	18.233	10.5767
213	5.01048	3.51002	13.1268	251.719	552.286	370.57	480.687	10.021	7.02004
215	8.27449	3.97368	9.6382	321.82	337.357	373.759	278.714	16.549	7.94735
218	3.24889	2.75164	168.153	468.937	425.111	371.676	512.326	6.49777	5.50328
220	13.9717	5.9138	176.879	386.415	9.85849	385.305	30.8789	27.9435	11.8276
221	3.68997	5.47734	81.5083	374.828	-41.5014	376.848	14.3028	10.9547	7.37993
222	6.77856	3.14746	149.526	363.707	-130.611	379.703	71.8839	13.5571	6.29493
223	16.6216	8.68271	135.194	660.476	111.584	389.976	544.608	33.2431	17.3654
224	7.78343	11.2205	108.382	153.76	755.824	384.269	668.767	22.4409	15.5669
226	29.4956	15.086	160.495	510.541	236.462	402.288	393.358	58.9912	30.172
227	10.3701	5.05228	40.1208	-92.1791	707.701	385.555	600.571	20.7401	10.1046
230	4.46414	3.5344	154.72	482.55	123.324	383.672	317.582	8.92827	7.06879
231	10.385	3.51991	9.39285	335.117	364.6	390.128	305.02	20.77	7.03982
232	16.5377	12.233	156.096	593.902	363.402	395.709	572.883	33.0755	24.466
233	10.8358	5.68721	176.016	434.199	596.75	391.692	625.473	21.6716	11.3744
234	5.22586	3.0908	176.722	389.515	-6.45259	389.247	15.8285	10.4517	6.18159
235	7.21166	4.26851	37.2633	-82.0483	753.716	391.06	649.532	14.4233	8.53703
236	4.20552	9.56877	117.411	121.713	618.326	392.703	492.875	19.1375	8.41103
239	6.1007	14.9834	128.023	86.5035	532.523	396.169	366.216	29.9668	12.2014
240	26.9969	5.96786	6.32905	349.004	553.734	407.919	511.886	53.9937	11.9357
241	10.8524	5.32675	37.4653	147.213	459.907	396.599	275.492	21.7048	10.6535
242	8.85042	7.50668	41.3655	70.5731	520.932	397.229	344.325	17.7008	15.0134
243	7.73508	4.51478	43.4864	85.3665	483.902	394.949	292.342	15.4702	9.02955
244	26.1616	15.5788	7.02615	372.285	373.568	415.185	325.224	52.3232	31.1577
245	5.54265	3.38819	170.506	475.388	453.766	394.031	525.963	11.0853	6.77637
246	12.8115	14.8996	70.2123	537.874	288.69	408.382	453.733	29.7992	25.6229
247	3.66616	4.42583	59.5492	346.015	-196.513	397.88	5.95268	8.85166	7.33232
248	6.60341	5.27105	41.359	-101.909	722.838	401.141	609.89	13.2068	10.5421
250	10.4893	4.32656	140.737	738.886	265.066	404.332	672.851	20.9786	8.65312
251	8.69692	3.2513	5.21892	344.088	693.567	405.749	659.393	17.3938	6.50259
253	8.3014	15.4248	47.5226	698.001	152.556	411.785	583.876	30.8496	16.6028
254	4.74089	3.35894	138.892	321.038	-247.016	404.301	24.9598	9.48179	6.71788
255	9.14616	6.86418	5.08862	386.962	266.015	409.031	230.644	18.2923	13.7284
256	3.02706	4.15345	78.1011	402.985	-47.8209	404.186	36.2961	8.30689	6.05412
257	24.3417	13.8108	35.3351	-25.7969	771.958	425.423	644.67	48.6835	27.6217
258	24.0044	10.9002	18.1331	316.201	409.28	427.875	290.543	48.0087	21.8003
259	14.0743	4.41734	18.0802	243.238	599.984	417.432	494.87	28.1486	8.83468
261	3.22273	4.83217	119.928	75.6226	687.731	408.652	558.298	9.66435	6.44546
262	8.34929	9.83916	127.283	325.27	258.769	415.552	8.8599	19.6783	16.6986
263	6.92397	11.8831	54.1779	698.828	258.909	415.105	618.936	23.7662	13.8479
264	7.62961	10.3018	102.959	394.457	139.991	415.804	47.9699	20.6036	15.2592
266	3.90768	7.47893	96.2827	370.393	402.073	412.169	359.124	14.9579	7.81535
267	13.4166	11.2499	36.547	19.0123	681.373	421.019	536.073	26.8331	22.4999
269	4.91367	4.03589	153.162	524.82	118.326	414.871	342.518	9.82735	8.07179
270	8.08534	7.07544	38.0928	169.604	463.004	419.125	259.755	16.1707	14.1509
272	10.8373	3.28045	157.868	555.334	243.112	422.828	434.414	21.6745	6.5609
273	6.40594	3.91556	39.4939	18.0877	636.948	419.055	480.024	12.8119	7.83113
275	20.511	7.32435	4.67833	378.829	704.465	435.025	671.22	41.022	14.6487
277	12.748	10.9401	166.356	504.508	255.284	430.052	367.088	25.4959	21.8802
278	16.7328	20.2574	76.7146	556.814	446.18	439.379	562.196	40.5148	33.4656
279	5.27626	4.14921	159.23	406.685	-129.077	426.028	23.5272	10.5525	8.29841
281	4.21891	13.6957	121.95	45.4653	738.732	429.498	602.764	27.3913	8.43781
283	11.653	3.89499	163.891	420.108	-116.821	436.026	4.3299	23.306	7.78998
284	3.66578	12.907	131.134	98.8401	547.354	434.504	347.235	25.8139	7.33155
285	21.2155	30.8526	99.1546	353.202	626.851	448.435	562.673	61.7051	42.4309
286	5.5983	8.67236	91.8552	415.951	487.259	431.508	473.538	17.3447	11.1966
287	3.41028	7.27357	71.7829	551.909	300.959	430.161	458.411	14.5471	6.82055
289	10.6975	3.47119	144.218	659.616	168.782	436.424	522.603	21.3949	6.94237
291	3.58064	2.79586	148.164	631.94	196.082	433.441	499.925	7.16128	5.59172
292	5.1418	8.58664	64.3487	507.235	46.1162	437.281	261.15	17.1733	10.2836
293	5.67425	3.48424	147.049	593.371	113.494	436.188	417.983	11.3485	6.96848
294	15.0466	5.75083	34.752	124.639	602.887	446.068	424.3	30.0932	11.5017
295	2.77195	3.0344	126.182	86.7796	616.149	433.791	446.09	6.0688	5.5439
296	3.36924	11.3363	46.6889	744.51	149.649	439.083	619.594	22.6726	6.73848
297	3.85436	4.53688	58.4749	379.477	-214.677	435.72	15.425	9.07375	7.70872
298	13.4473	7.67006	15.3799	425.74	146.361	449.311	28.2057	26.8945	15.3401
300	2.67777	3.69956	57.6777	568.763	79.5997	438.075	371.373	7.39911	5.35553
301	10.2395	7.78827	151.063	629.497	216.361	446.217	493.932	20.479	15.5765
302	25.1094	12.4675	144.665	607.779	66.5998	457.297	405.845	50.2188	24.9349
303	9.37227	6.24016	24.9034	212.245	603.297	446.552	457.828	18.7445	12.4803
307	6.44292	12.2316	122.332	210.149	509.987	450.323	318.525	24.4633	12.8858
308	5.22186	8.09361	59.1915	686.099	278.038	446.876	590.202	16.1872	10.4437
309	8.30857	3.30187	157.473	647.301	387.047	449.628	605.506	16.6171	6.60374
311	9.00589	3.84811	37.9859	-40.97	782.704	449.438	642.113	18.0118	7.69621
312	10.2005	6.46539	2.19563	442.461	286.549	453.114	269.387	20.4009	12.9308
313	4.1869	2.6795	42.1482	86.3407	571.621	447.601	365.867	8.37381	5.35899
317	7.10144	3.97684	172.221	519.799	457.43	453.102	523.577	14.2029	7.95369
319	11.9651	25.865	69.3395	555.495	175.979	457.679	360.657	51.7299	23.9302
322	7.79532	4.90932	175.122	459.304	9.84339	456.803	48.8678	15.5906	9.81864
323	11.9315	4.69684	13.8372	378.948	396.331	462.739	294.198	23.863	9.39368
324	8.0403	9.49332	121.443	141.427	646.715	458.017	477.978	18.9866	16.0806
325	5.20875	6.37274	80.9026	540.566	492.516	455.893	571.792	12.7455	10.4175
327	3.19518	3.2764	80.6448	495.537	208.348	455.078	286.129	6.5528	6.39036
328	5.7046	2.79645	170.107	530.66	379.7	457.535	465.225	11.4092	5.59291
329	8.99231	6.30208	177.602	490.533	640.841	463.291	660.804	17.9846	12.6042
330	9.29982	8.42803	155.388	424.388	-184.876	462.827	8.66883	18.5996	16.8561
331	5.33824	4.26205	25.4245	146.2	762.314	459.319	625.718	10.6765	8.52409
332	5.62354	4.4188	29.2475	85.7087	789.492	460.515	646.969	11.2471	8.8376
334	5.79987	3.29847	173.185	519.482	453.529	461.993	511.97	11.5997	6.59695
335	7.09904	12.577	102.253	329.138	676.049	465.117	590.797	25.154	14.1981
336	12.9977	10.8985	150.973	564.613	51.5815	468.662	319.068	25.9954	21.7971
337	5.01977	13.5455	45.177	642.053	-18.3425	468.33	439.585	27.0911	10.0395
338	9.73341	4.24125	177.008	497.131	588.833	465.719	613.978	19.4668	8.48249
341	6.16797	11.4948	56.7342	543.59	-29.2654	470.568	273.702	22.9896	12.3359
343	3.19477	4.23834	47.4502	676.891	46.3972	467.284	491.914	8.47669	6.38954
344	5.59878	3.50819	179.941	470.87	553.321	470.295	553.81	11.1976	7.01638
345	5.55911	3.15807	143.616	714.527	178.948	469.083	567.92	11.1182	6.31614
346	10.2543	4.84785	154.939	650.417	277.424	471.676	526.809	20.5086	9.6957
347	6.28739	8.59293	117.777	238.695	563.96	474.01	387.738	17.1859	12.5748
348	7.74059	3.73234	7.57971	410.287	517.602	474.976	458.961	15.4812	7.46468
349	4.78494	8.19189	74.3335	585.475	329.575	474.727	475.431	16.3838	9.56988
350	5.09882	8.8366	71.555	458.381	-130.56	476.141	21.1758	17.6732	10.1976
351	15.2918	7.65507	39.6683	-26.5501	789.533	483.555	624.693	30.5836	15.3101
352	5.0085	6.09318	87.739	500.72	629.839	475.482	649.103	12.1864	10.017
353	5.00086	5.65891	120.263	158.916	671.849	475.85	500.202	11.3178	10.0017
355	17.6129	6.8148	139.106	573.759	-82.5529	487.761	313.216	35.2257	13.6296
357	7.44823	8.90183	91.6982	468.825	383.994	479.998	369.932	17.8037	14.8965
358	7.22378	12.5232	103.163	336.394	677.445	481.826	583.04	25.0464	14.4476
359	10.8477	4.98787	13.3828	352.294	613.935	484.827	515.723	21.6955	9.97574
360	10.9716	19.4565	45.8556	738.599	54.6028	491.98	553.593	38.913	21.9432
361	11.2253	6.16167	158.63	544.455	51.2119	488.359	246.087	22.4506	12.3233
362	6.15678	4.40055	168.964	569.369	388.752	484.423	490.555	12.3136	8.8011
363	4.26004	3.63208	136.55	355.421	-326.508	482.574	7.3928	8.52009	7.26415
364	8.62436	6.28485	39.0255	196.277	529.481	485.877	287.746	17.2487	12.5697
365	3.63466	2.87124	153.076	546.984	11.9262	482.296	258.312	7.26932	5.74247
366	3.36928	9.94053	51.698	654.938	44.2834	486.518	440.686	19.8811	6.73855
367	4.70722	7.41522	84.7519	543.188	614.175	484.733	661.285	14.8304	9.41445
368	12.1212	24.0448	124.656	177.671	624.468	501.255	412.639	48.0895	24.2425
369	15.0324	7.71308	167.995	613.551	492.229	497.754	609.078	30.0649	15.4262
370	3.68368	5.04689	64.4863	587.195	102.489	485.788	345.415	10.0938	7.36735
371	11.0422	3.0274	148.796	655.349	135.006	490.591	455.005	22.0843	6.0548
372	5.37567	3.21682	165.815	586.549	332.171	487.262	465.782	10.7513	6.43365
374	3.99759	9.93078	121.873	162.979	669.669	492.017	482.637	19.8616	7.99519
375	2.68336	4.64238	123.323	118.12	708.96	488.176	527.505	9.28476	5.36671
376	8.99317	9.84446	92.6119	465.098	662.285	494.796	640.402	19.6889	17.9863
378	3.61927	6.59405	61.1009	443.261	-213.843	491.406	27.0005	13.1881	7.23854
379	5.41972	5.85668	96.5299	461.57	319.708	494.933	265.143	11.7134	10.8394
380	2.68576	5.81407	132.447	21.0557	707.876	493.291	508.129	11.6281	5.37152
381	3.92346	2.74764	161.929	561.382	128.868	493.716	296.65	7.84691	5.49529
382	5.09373	6.57257	120.62	255.859	539.941	495.196	334.337	13.1451	10.1875
383	10.0417	4.38895	21.2447	334.856	515.986	499.068	359.584	20.0833	8.77789
385	4.67529	2.89885	164.846	570.001	207.439	495.955	349.228	9.35058	5.79769
387	4.09432	5.97379	63.3303	447.311	-218.692	497.88	5.34838	11.9476	8.18864
388	3.37058	4.13259	91.4921	489.66	291.3	497.079	278.451	8.26517	6.74117
390	6.97874	3.78175	29.7609	281.89	515.151	500.421	307.28	13.9575	7.56351
391	14.2894	5.28318	149.378	737.477	250.778	506.891	591.459	28.5788	10.5664
392	4.33408	6.83209	51.652	682.889	57.2351	500.05	468.576	13.6642	8.66815
393	9.00528	5.4533	171.764	573.924	447.127	503.957	524.727	18.0106	10.9066
394	21.8745	10.7385	15.6803	399.819	498.981	519.798	372.353	43.7489	21.477
395	5.05699	9.61187	88.9482	511.703	551.041	501.502	560.341	19.2237	10.114
397	3.26457	6.61242	54.2396	638.051	22.5432	504.583	391.168	13.2248	6.52914
398	5.93292	11.1204	134.25	162.071	565.416	510.634	291.916	22.2407	11.8658
399	10.3617	11.9381	76.765	590.564	274.492	512.034	402.408	23.8761	20.7235
400	10.9105	5.61062	158.333	594.406	106.638	513.037	318.565	21.821	11.2212
401	9.78817	4.12693	13.0403	348.537	756.43	510.227	658.28	19.5763	8.25386
402	10.5298	12.6014	82.8614	566.355	378.684	514.905	446.129	25.2028	21.0596
403	11.3152	13.4492	74.9161	584.767	193.303	514.315	338.819	26.8985	22.6304
405	7.02667	10.9643	108.823	281.615	760.446	511.908	628.916	21.9287	14.0533
406	6.92812	13.2252	112.118	287.902	655.221	513.42	498.6	26.4504	13.8562
408	6.00008	3.95724	42.148	-6.87289	769.774	511.459	575.333	12.0002	7.91448
409	7.20872	6.53019	152.187	459.748	-231.131	514.478	10.0871	14.4174	13.0604
410	4.59231	2.79997	137.794	634.822	-60.644	510.973	381.554	9.18461	5.59995
414	3.64277	7.65701	51.4879	748.968	111.806	516.431	553.854	15.314	7.28553
415	9.34478	4.78649	23.609	270.547	682.382	521.191	516.915	18.6896	9.57298
416	2.68419	6.54185	54.777	794.699	226.263	518.701	643.188	13.0837	5.36839
417	9.33149	4.26653	155.21	732.443	338.253	523.125	614.19	18.663	8.53306
418	4.06035	6.72123	55.5714	694.654	90.5995	521.749	467.472	13.4425	8.1207
420	6.19522	3.63261	172.235	592.934	468.312	524.221	544.131	12.3904	7.26522
423	7.35307	13.7957	72.9799	670.023	389.121	526.779	568.199	27.5914	14.7061
424	9.1999	7.0791	165.102	665.54	437.271	530.741	593.686	18.3998	14.1582
425	5.86038	15.0994	101.61	457.743	398.306	528.536	298.039	30.1987	11.7208
427	9.83923	4.24658	140.118	725.826	41.7668	530.194	497.455	19.6785	8.49316
428	6.93426	3.94021	3.47083	496.997	563.842	530.221	532.719	13.8685	7.88041
430	4.66321	8.61862	124.424	195.459	653.754	530.803	428.774	17.2372	9.32641
431	3.65733	6.88673	127.234	129.958	707.617	531.631	484.747	13.7735	7.31466
433	30.7907	10.1687	171.458	618.45	375.309	555.845	463.005	61.5814	20.3374
434	6.6078	5.02046	32.8907	445.018	294.801	533.773	5.88423	13.2156	10.0409
435	5.90329	15.4929	45.2585	655.606	-108.019	541.706	384.763	30.9859	11.8066
436	5.7132	12.2124	129.766	238.332	555.179	538.32	274.294	24.4249	11.4264
437	6.03973	6.97072	134.523	89.4317	672.801	535.53	416.972	13.9414	12.0795
438	10.8896	4.15615	176.353	568.991	407.967	541.892	443.33	21.7792	8.3123
439	7.61965	5.59921	29.1221	188.581	768.6	538.798	579.66	15.2393	11.1984
440	4.59199	3.35601	161.317	683.643	351.208	535.116	551.693	9.18397	6.71202
441	3.09559	7.0974	57.9261	793.353	257.687	535.424	639.636	14.1948	6.19118
444	5.57511	10.2594	127.813	105.427	748.028	541.895	526.318	20.5188	11.1502
445	10.9523	20.862	99.4444	480.984	429.993	545.022	345.24	41.7241	21.9046
448	5.50818	3.92845	23.8536	250.733	773.831	542.253	606.336	11.0164	7.85689
449	4.61632	9.26994	57.8393	676.369	49.9485	545.999	402.312	18.5399	9.23264
450	6.00222	19.167	117.131	256.502	713.017	553.428	517.594	38.3341	12.0044
451	9.52669	3.81363	36.4996	264.224	565.134	548.551	297.124	19.0534	7.62725
452	8.59819	5.49708	162.116	619.125	128.223	549.833	312.153	17.1964	10.9942
453	5.40115	8.90785	69.3506	664.237	204.411	549.479	425.52	17.8157	10.8023
454	3.92031	5.65126	104.175	374.598	745.498	545.748	631.071	11.3025	7.84063
455	7.08426	5.8544	166.766	662.069	408.507	550.965	549.228	14.1685	11.7088
456	8.43856	15.3839	134.675	47.5546	745.328	557.847	496.571	30.7678	16.8771
457	3.73794	6.59435	50.8899	797.943	110.341	549.548	588.97	13.1887	7.47588
459	3.89617	2.67723	136.42	790.727	30.7941	551.582	567.411	7.79234	5.35446
460	11.2164	6.68596	41.8012	38.5154	801.558	562.989	571.858	22.4327	13.3719
461	10.323	3.69252	17.6031	418.675	535.938	561.15	384.226	20.646	7.38503
462	2.99807	6.41059	132.608	0.809873	823.752	558.255	605.739	12.8212	5.99614
463	3.84623	8.66593	59.5627	687.937	65.5093	559.941	404.987	17.3319	7.69245
467	9.78679	6.23178	149.791	705.995	86.1579	566.765	429.686	19.5736	12.4636
468	4.42759	6.92174	68.6762	687.598	209.884	564.203	445.553	13.8435	8.85517
469	8.71086	2.71605	160.627	636.763	102.185	566.81	307.628	17.4217	5.43211
470	6.16755	8.98804	94.9356	512.827	639.557	565.951	593.063	17.9761	12.3351
471	5.48178	9.54242	85.5959	591.776	296.983	567.224	341.548	19.0848	10.9636
472	6.12712	3.34205	152.643	725.732	169.997	566.45	484.48	12.2542	6.6841
474	25.9434	10.6625	42.1781	73.7666	790.885	585.696	536.565	51.8868	21.3251
476	8.07232	15.273	134.974	8.84652	808.616	577.779	565.782	30.5459	16.1446
477	6.1333	3.55344	149.336	640.484	-35.6567	569.113	295.977	12.2666	7.10687
478	5.76973	2.85985	39.403	213.674	636.214	568.957	355.969	11.5395	5.7197
480	23.5182	11.8417	4.81025	560.477	450.803	596.305	402.216	47.0364	23.6834
483	3.89473	10.854	64.9884	675.743	86.6711	575.729	364.249	21.708	7.78945
484	5.02111	3.97496	38.4876	208.793	661.511	575.119	387.852	10.0422	7.94992
485	9.55566	10.4393	95.542	525.479	565.952	577.68	512.558	20.8786	19.1113
486	3.74249	6.36297	74.8428	642.367	166.241	576.554	328.416	12.7259	7.48499
487	3.98799	3.37834	10.2415	483.213	577.095	578.12	481.986	7.97599	6.75669
488	6.05645	3.50471	42.0705	147.771	705.409	582.349	424.627	12.1129	7.00942
489	4.42831	8.09049	85.2754	610.571	299.01	583.868	348.284	16.181	8.85663
490	13.8037	9.8837	40.3522	209.504	668.129	592.262	373.516	27.6075	19.7674
491	5.95561	2.92682	144.418	816.715	138.114	583.856	587.547	11.9112	5.85364
493	20.0925	43.509	91.9836	588.446	475.263	604.544	454.61	87.018	40.185
495	9.16431	5.82402	172.268	652.662	415.07	590.881	499.11	18.3286	11.648
496	6.48946	9.35027	72.8508	845.311	736.819	590.469	953.309	18.7005	12.9789
497	10.0072	5.66638	5.65907	496.227	1027.98	595.177	974.039	20.0143	11.3328
498	3.91623	2.93209	137.861	744.774	-57.114	590.582	457.343	7.83246	5.86418
499	6.82746	3.1679	147.887	1038.3	539.579	592.603	1008.98	13.6549	6.33579
500	3.95105	2.77439	156.509	736.598	209.694	591.964	485.93	7.9021	5.54877
501	8.63266	4.0218	141.795	676.483	-104.74	596.364	336.08	17.2653	8.04359
504	4.64302	7.59763	93.0197	544.852	1021.52	597.909	991.396	15.1953	9.28604
506	4.41452	6.84072	50.6041	673.528	-127.984	601.716	328.569	13.6814	8.82905
507	4.98293	9.80675	81.9618	675.942	469.89	603.594	559.793	19.6135	9.96585
509	3.29732	6.35413	58.0773	973.91	421.203	603.897	872.479	12.7083	6.59464
511	5.54202	9.32002	81.3627	657.097	277.184	608.017	372.723	18.64	11.084
512	4.65716	9.11405	77.4218	790.684	756.468	606.969	910.502	18.2281	9.31431
515	3.98313	6.7284	62.2932	975.915	544.506	610.848	935.822	13.4568	7.96627
516	7.56602	9.05998	74.2587	862.61	788.691	616.291	993.134	18.12	15.132
517	4.41456	8.91968	80.3271	693.971	419.886	613.554	530.52	17.8394	8.82912
519	9.41479	5.48471	31.4739	21.1454	1150.31	618.621	970.031	18.8296	10.9694
520	6.95397	4.86152	163.891	697.146	172.957	621.782	359.602	13.9079	9.72304
521	14.0204	4.57182	37.5707	162.13	811.787	623.484	544.566	28.0408	9.14363
522	3.09348	6.49233	81.4475	687.923	414.035	618.7	511.736	12.9847	6.18697
523	32.5702	8.69056	23.5846	233.437	1068.81	641.573	886.136	65.1405	17.3811
524	33.6825	10.7016	171.133	779.423	805.394	645.966	915.909	67.365	21.4031
525	7.74324	3.73532	144.765	787.314	33.8841	623.527	481.898	15.4865	7.47063
526	9.47819	13.1249	90.7219	614.007	1019.45	626.802	1011.63	26.2499	18.9564
527	12.4652	11.5065	170.069	781.367	819.542	628.327	942.013	24.9305	23.0129
528	2.64308	6.20106	61.5858	962.818	470.404	622.989	871.885	12.4021	5.28615
529	5.35496	21.8123	129.776	232.71	713.235	635.168	399.273	43.6247	10.7099
530	5.81718	3.62127	144.88	769.041	6.67455	625.195	447.884	11.6344	7.24255
531	3.36076	4.54886	106.744	466.437	628.896	627.839	467.858	9.09771	6.72151
532	4.93319	14.7794	70.4634	767.85	276.076	631.321	516.957	29.5589	9.86637
533	7.71806	5.43942	31.8177	99.6918	1045.73	636.037	836.027	15.4361	10.8788
535	4.7805	9.93038	83.7057	677.334	353.228	634.525	425.358	19.8608	9.56099
536	6.22107	8.36186	83.4118	745.24	909.639	635.953	989.136	16.7237	12.4421
537	8.54365	5.12964	30.3194	118.127	1058.8	636.474	854.351	17.0873	10.2593
538	9.10872	6.37607	35.4034	15.2074	1083.26	639.961	874.148	18.2174	12.7521
541	6.21584	11.4419	93.1424	585.738	1000.53	639.705	966.914	22.8838	12.4317
542	3.49308	12.2989	105.269	497.975	608.496	640.645	455.874	24.5977	6.98615
543	4.04482	2.93817	36.9073	-84.6005	1185.42	644.223	998.676	8.08963	5.87634
546	5.71675	4.2537	160.25	953.959	741.327	647.345	1020.07	11.4335	8.5074
547	12.3264	5.98247	24.5397	255.408	1017.18	654.799	819.227	24.6528	11.9649
548	12.1898	11.4537	146.061	1071.94	417.863	656.014	945.147	24.3796	22.9074
549	4.37372	9.02227	82.8697	704.013	394.249	649.631	478.587	18.0445	8.74744
550	11.2645	6.90882	39.8271	-34.4206	1067.32	657.155	841.726	22.5291	13.8176
551	7.15583	10.079	97.453	525.092	1046.45	656.395	969.502	20.1579	14.3117
552	4.92895	3.66351	15.0762	374.135	1123.08	653.377	987.115	9.85789	7.32701
553	2.69336	3.46989	73.9862	864.728	648.922	652.156	862.291	6.93979	5.38671
555	6.91245	4.74109	136.527	1172.41	281.727	656.995	1011.08	13.8249	9.48219
556	12.6107	5.84447	43.4618	-199.205	1175.77	664.187	990.438	25.2215	11.6889
557	7.60662	3.80005	26.8034	206.567	1065.96	665.046	858.284	15.2132	7.6001
558	6.41929	9.72862	111.997	279.047	1085.66	665.378	902.11	19.4572	12.8386
560	9.96097	5.72864	29.0731	99.0725	1203.47	671.387	1003.7	19.9219	11.4573
561	9.1877	4.29735	23.0768	297.736	1021.47	674.29	823.028	18.3754	8.5947
562	5.62372	4.54264	165.57	872.813	691.062	673.068	886.763	11.2474	9.08527
563	6.98542	21.743	68.9388	975.552	646.452	678.07	953.846	43.486	13.9708
566	3.04384	9.18849	45.9393	1069.93	129.486	678.811	837.103	18.377	6.08768
567	3.7002	5.57301	77.1961	861.411	722.8	679.808	895.729	11.146	7.4004
568	12.0394	7.52579	6.53804	569.654	1085.45	689.542	1013.53	24.0789	15.0516
569	7.85807	4.42223	136.333	1087.98	150.563	683.051	860.124	15.7161	8.84447
570	3.78102	5.54163	81.5257	806.101	766.934	684.28	877.352	11.0833	7.56205
571	4.52477	3.92105	23.1657	241.041	1177.09	684.666	987.362	9.04954	7.8421
572	5.03714	3.33452	4.8088	612.113	900.595	685.456	846.111	10.0743	6.66905
573	4.92173	2.92347	4.65883	600.815	1074.15	686.075	1021.8	9.84346	5.84695
574	12.7113	22.3985	102.026	492.613	1034.66	697.376	909.313	44.7969	25.4226
576	6.01097	3.79101	35.7033	83.8288	1068.1	691.404	818.43	12.0219	7.58201
578	2.94161	3.66624	129.703	-107.269	1207.05	688.544	997.183	7.33248	5.88323
580	7.83813	5.23356	13.1287	490.05	969.163	697.376	832.522	15.6763	10.4671
581	4.13451	9.58856	46.3222	1094.47	131.784	700.546	851.153	19.1771	8.26902
582	11.3456	10.4987	33.0325	56.9006	1199.09	701.347	974.257	22.6913	20.9974
583	6.14041	5.14832	7.88515	573.782	955.652	699.461	867.901	12.2808	10.2966
584	17.2463	14.7271	142.514	1137.15	320.392	707.347	946.265	34.4925	29.4542
585	10.3289	5.43855	172.488	830.438	899.068	705.768	999.921	20.6579	10.8771
588	4.46482	10.8695	66.1333	1004.52	515.245	710.148	877.624	21.739	8.92964
590	5.21915	3.33992	4.15815	640.866	968.36	709.394	919.342	10.4383	6.67983
591	7.37446	6.11001	44.0995	-60.6094	1085.56	711.924	821.756	14.7489	12.22
592	7.15618	4.91155	12.0684	502.688	1058.26	712.838	929.773	14.3124	9.82311
593	6.59121	3.31434	27.8745	154.134	1230.22	711.421	1015.42	13.1824	6.62869
594	3.46032	17.8542	89.8071	717.319	844.602	714.471	847.012	35.7084	6.92064
595	8.2388	5.47285	15.4446	421.659	1174.38	719.177	1019.68	16.4776	10.9457
596	5.51778	8.95029	76.2297	912.077	697.572	719.819	894.624	17.9006	11.0356
597	6.30366	4.00843	36.9058	-0.0777179	1197.45	719.006	957.555	12.6073	8.01687
598	4.48049	4.00136	26.1339	246.072	1135.29	720.976	910.839	8.96099	8.00271
599	18.2202	14.902	9.92565	580.727	967.656	738.83	853.073	36.4404	29.8041
600	3.15765	5.42996	92.031	685.838	1025.16	721.739	1000.21	10.8599	6.31531
601	4.23761	7.8147	92.2387	685.952	1004.72	724.676	977.161	15.6294	8.47522
602	5.11473	3.24568	35.3885	115.34	1093.17	727.107	824.407	10.2295	6.49135
604	6.40043	4.7435	161.307	972.874	598.513	729.734	878.744	12.8009	9.48699
605	7.65164	4.31196	29.8126	174.193	1164.64	730.159	923.908	15.3033	8.62392
606	4.52537	2.88049	143.764	1149.81	336.92	728.261	951.422	9.05074	5.76098
607	11.6897	5.70146	10.699	573.635	930.33	736.378	807.662	23.3793	11.4029
608	32.5172	15.1443	158.565	1052.97	601.145	760.456	944.363	65.0344	30.2886
610	8.96706	6.92574	153.402	1110.95	574.442	736.178	1011.06	17.9341	13.8515
612	10.9579	4.71414	3.95539	672.105	1014.29	740.47	965.516	21.9159	9.42828
614	3.57012	2.8289	14.4104	489.344	1043.83	733.722	889.211	7.14024	5.6578
617	4.52442	5.26196	106.476	428.329	1151.84	737.417	983.062	10.5239	9.04885
618	3.03619	9.73452	90.9149	738.118	56.5742	738.928	44.7811	19.469	6.07239
624	12.6426	8.7596	17.5871	467.86	1019.29	753.975	830.277	25.2851	17.5192
626	46.3397	11.8092	2.4498	777.817	45.1227	779.035	11.8344	92.6793	23.6185
627	22.3671	15.3397	173.465	860.51	797.349	764.18	890.096	44.7343	30.6793
628	5.98411	3.31793	159.936	1038.41	661.224	748.551	977.336	11.9682	6.63585
629	10.7882	4.79102	22.2708	320.029	1202.52	751.893	991.532	21.5764	9.58205
630	5.47628	12.6132	86.8425	755.159	3.00384	753.847	44.5942	25.2264	10.9526
631	3.30408	4.16487	124.022	50.823	1266.94	750.988	1021.64	8.32974	6.60815
632	7.86148	5.00142	148.264	1176.14	461.989	757.283	1011.56	15.723	10.0028
634	4.87867	2.98655	151.554	1104.32	447.311	757.919	919.328	9.75735	5.97309
635	5.43393	10.4133	117.111	235.095	1211.43	761.337	971.185	20.8266	10.8679
636	6.83057	19.482	124.513	169.478	1115.74	771.817	823.345	38.9639	13.6611
637	6.09797	2.88969	5.08601	678.167	973.641	761.811	909.687	12.1959	5.77938
638	9.88494	7.38727	6.75479	643.858	1083.37	766.815	1000.12	19.7699	14.7745
639	7.32077	19.6425	81.0847	765.929	-52.4822	764.808	66.8511	39.285	14.6415
640	12.0035	5.88834	26.1165	301.459	1128.61	767.494	880.681	24.007	11.7767
641	5.56258	2.74563	156.328	1073.95	546.222	764.276	931.46	11.1252	5.49126
643	6.47952	9.52186	62.7048	1080.05	415.247	769.371	864.296	19.0437	12.959
644	3.62108	6.95746	65.1043	1052.29	443.678	767.731	845.429	13.9149	7.24215
645	3.6547	4.97473	81.9814	889.746	802.488	769.104	918.757	9.94946	7.30941
647	5.42743	6.44891	82.8707	771.533	-56.8553	772.625	39.3381	12.8978	10.8549
648	2.98167	4.57225	95.8185	665.176	1089.02	772.151	1015.98	9.1445	5.96334
649	5.13373	2.86208	142.557	673.772	-396.407	775.951	94.9079	10.2675	5.72415
650	14.9575	3.73356	35.1738	82.5372	1240.92	782.308	966.793	29.915	7.46712
651	3.89304	7.02254	100.391	585.018	1109.64	775.563	985.923	14.0451	7.78608
655	5.85511	8.65016	97.8393	648.278	1016.64	780.885	918.715	17.3003	11.7102
656	16.6829	27.6397	130.642	547.769	597.966	805.118	96.9471	55.2794	33.3658
658	3.15438	6.83918	58.3039	696.05	-362.425	782.655	57.3464	13.6784	6.30875
659	6.66519	2.80774	135.926	1270.1	182.015	785.885	1014.23	13.3304	5.61548
661	7.20311	4.41379	40.517	45.0702	1158.59	786.97	851.496	14.4062	8.82758
662	5.49308	3.23008	160.545	1073.75	678.138	786.583	997.044	10.9862	6.46016
668	7.77876	6.59846	43.4233	-15.7153	1174.3	795.782	863.692	15.5575	13.1969
669	5.84518	3.1903	6.56855	695.046	924.651	796.256	839.074	11.6904	6.38061
670	6.64334	13.8699	79.7372	944.685	747.989	796.307	904.33	27.7398	13.2867
671	6.67873	2.8037	8.8926	628.936	1132.21	796.396	1021.38	13.3575	5.60739
672	11.2709	4.33878	178.465	800.195	15.9088	799.481	37.3441	22.5419	8.67756
673	24.1663	10.3297	27.3619	700.032	424.825	816.967	55.5547	48.3326	20.6594
674	3.47663	7.43232	64.4826	1096.69	449.541	796.054	878.126	14.8646	6.95326
675	3.81583	4.28709	97.2572	785.225	150.412	797.935	50.0147	8.57418	7.63165
676	8.75514	15.5093	93.2545	745.759	1025.06	802.749	981.069	31.0187	17.5103
677	7.04908	9.69274	62.9319	1086.32	364.034	801.681	818.49	19.3855	14.0982
680	8.07404	5.1809	16.0112	538.915	1037.38	804.144	848.491	16.1481	10.3618
682	3.96272	3.80375	157.794	1124.61	627.397	804.077	1005.9	7.92545	7.6075
683	16.9127	11.7827	31.9709	198.102	1230.83	819.762	939.24	33.8255	23.5655
684	8.31875	12.9538	94.0216	741.991	969.941	808.189	915.515	25.9076	16.6375
685	2.98018	3.62546	119.683	270.931	1159.97	809.792	873.59	7.25092	5.96036
686	6.1089	3.34553	179.943	813.028	892.085	812.138	892.895	12.2178	6.69105
687	6.38044	3.18879	158.932	1093.89	581.711	811.651	936.058	12.7609	6.37758
689	8.31584	14.8024	56.0044	1244.19	380.267	818.919	1010.94	29.6049	16.6317
690	5.69976	8.32367	118.026	327.295	1118.44	814.441	833.499	16.6473	11.3995
691	6.75735	3.04134	152.139	1132.7	400.406	814.289	883.33	13.5147	6.08267
692	7.2354	8.02896	109.87	474.579	1089.84	816.749	863.65	16.0579	14.4708
695	4.20598	7.59316	112.042	733.428	371.355	819.186	68.9612	15.1863	8.41197
696	2.86959	3.83392	56.0969	1226.67	362.669	815.823	985.235	7.66784	5.73917
697	19.7432	2.8055	148.649	785.286	-312.573	833.257	141.628	39.4864	5.61099
698	13.7053	6.45228	15.1235	550.887	1145.15	830.578	961.767	27.4106	12.9046
700	3.83189	6.35413	62.7099	1147.18	425.129	824.578	903.789	12.7083	7.66378
701	16.976	11.1606	36.3493	663.893	506.948	835.183	14.8121	33.9521	22.3211
702	7.08797	4.07349	175.104	895.379	750.373	828.067	824.056	14.1759	8.14699
703	12.326	6.69581	33.5874	208.809	1190.16	832.352	875.939	24.652	13.3916
704	5.00016	14.1522	55.4322	1204.54	281.562	832.129	915.284	28.3044	10.0003
705	6.2981	4.30024	4.63506	746.227	1054.83	829.026	991.076	12.5962	8.60048
707	12.4828	6.32797	19.8404	498.127	1076.1	833.789	843.161	24.9657	12.6559
708	5.23041	4.61487	18.6146	474.181	1190.54	829.395	976.901	10.4608	9.22974
711	3.12524	12.2231	82.3312	836.688	-26.5244	832.744	85.3664	24.4462	6.25047
713	8.96926	4.63528	150.707	783.655	-311.532	835.873	111.732	17.9385	9.27056
716	6.12582	3.5834	168.923	986.532	680.222	837.464	857.088	12.2516	7.16681
717	4.53228	3.4926	171.321	969.271	809.521	836.023	946.507	9.06457	6.98519
719	16.4719	13.644	44.3962	526.983	678.122	850.965	115.846	32.9437	27.2881
720	3.92778	5.845	124.337	139.737	1286.6	841.108	983.566	11.69	7.85555
721	15.4322	11.1028	170.179	1012.32	846.07	853.171	1006.34	30.8643	22.2056
722	2.82884	3.72624	116.854	287.839	1289.52	839.294	1020.44	7.45248	5.65769
723	6.4222	6.72215	92.2139	809.015	919.596	843.935	887.657	13.4443	12.8444
724	5.80662	4.35852	18.2905	792.681	289.866	843.603	26.4497	11.6132	8.71703
725	19.7578	9.91769	29.5468	720.537	472.919	860.046	56.0949	39.5156	19.8354
726	19.5961	10.9588	141.99	1278.66	239.317	860.091	975.954	39.1922	21.9175
727	4.66122	3.94034	19.2391	768.223	361.145	844.321	87.8378	9.32244	7.88068
728	4.00476	10.0587	52.6248	1230.32	214.909	847.251	917.627	20.1173	8.00951
730	3.98614	5.63532	83.7002	848.189	-16.4739	844.875	76.6985	11.2706	7.97228
732	7.15475	4.04703	28.0777	273.041	1290.08	848.106	1009.74	14.3095	8.09406
733	5.60481	3.52237	0.937393	833.073	947.215	848.458	933.459	11.2096	7.04474
734	6.28089	3.88568	0	852.002	35.4567	852.002	35.4567	12.5618	7.77135
735	7.52316	4.81369	11.6716	812.666	274.229	851.34	104.156	15.0463	9.62739
736	8.35575	3.51041	173.285	862.249	36.4716	852.069	137.044	16.7115	7.02081
738	5.08612	3.16479	139.038	1266.19	162.252	849.795	952.586	10.1722	6.32958
739	7.10499	3.25183	29.3004	719.66	459.679	852.553	48.6765	14.21	6.50367
743	6.67679	3.88921	149.694	1182.75	324.778	857.238	877.231	13.3536	7.77842
745	3.37923	4.8483	118.668	710.634	484.065	855.742	83.817	9.6966	6.75846
746	4.38006	9.88127	56.1469	1212.34	265.661	858.822	895.978	19.7625	8.76012
747	8.11964	5.46809	156.633	1158.78	507.826	862.322	925.775	16.2393	10.9362
748	6.46809	2.80606	28.2665	312.834	1234.5	860.157	939.14	12.9362	5.61211
749	8.32576	16.1771	90.4236	865.327	28.7102	865.516	22.3116	32.3542	16.6515
751	11.0548	9.61615	166.244	861.019	-125.31	866.12	83.0264	22.1096	19.2323
752	7.42589	6.18492	138.514	1254.09	110.757	866.086	913.731	14.8518	12.3698
755	3.10673	4.30137	111.481	486.163	1123.38	863.772	867.318	8.60274	6.21346
756	11.2701	7.98603	27.3849	339.996	1242.81	873.545	947.149	22.5402	15.9721
758	3.72825	2.79513	29.0045	289.541	1267.55	867.834	968.182	7.45651	5.59026
759	6.61544	17.5915	71.6707	1139.11	658.725	874.159	983.528	35.183	13.2309
760	15.0001	6.10122	154.556	856.183	-256.373	883.283	136.335	30.0001	12.2024
761	7.91625	6.09427	165.744	1065.05	638.401	875.042	881.021	15.8325	12.1885
763	9.99567	6.55925	166.939	1050.9	642.523	878.516	863.391	19.9913	13.1185
765	21.3486	5.8784	30.6422	713.41	545.002	891.569	105.294	42.6972	11.7568
767	4.13712	6.58166	127.486	149.529	1246.42	877.18	898.046	13.1633	8.27424
768	8.45806	4.41076	9.75807	712.205	1063.4	882.134	927.3	16.9161	8.82152
769	4.52222	2.73792	159.727	1175.69	647.981	878.339	1015.21	9.04444	5.47583
770	3.40896	3.10387	35.6906	127.821	1328.12	878.649	1004.1	6.81791	6.20774
771	5.27515	11.1538	74.2482	853.223	-223.52	881.861	16.4983	22.3077	10.5503
772	3.24457	3.41592	134.068	-2.72899	1267.65	879.695	912.73	6.83184	6.48914
773	5.93848	11.726	103.474	842.111	283.426	884.973	79.4054	23.4521	11.877
776	3.95206	2.64777	2.51483	876.112	196.079	883.872	157.448	7.90412	5.29555
777	17.1502	9.59662	172.119	886.232	-76.0147	888.284	46.2214	34.3004	19.1932
778	17.6044	9.48677	143.374	1314.79	259.033	900.64	992.279	35.2088	18.9735
779	4.81872	3.73282	166.726	1091.56	765.234	886.685	995.427	9.63745	7.46565
781	10.688	3.91696	164.612	1115.62	685.809	893.636	957.262	21.3759	7.83392
782	6.52716	3.00974	43.267	-52.3341	1352.03	888.575	1020.38	13.0543	6.01947
783	9.01509	5.03164	140.327	1257.23	119.498	891.399	894.606	18.0302	10.0633
784	11.606	4.51771	1.42946	892.092	142.628	895.372	120.33	23.212	9.03541
786	2.97444	4.91984	122.151	268.534	1244.22	889.47	910.512	9.83967	5.94887
787	10.7707	5.77652	165.811	1117.83	759.521	897.544	1010.36	21.5414	11.553
788	13.9834	7.40969	137.227	1300.32	80.8984	899.557	942.423	27.9667	14.8194
791	3.30601	3.54545	124.272	732.492	515.533	895.62	13.5357	7.09089	6.61202
792	5.27131	7.23662	126.293	677.399	595.811	898.654	79.2559	14.4732	10.5426
793	6.23581	2.88637	158.082	1177.62	521.646	897.777	923.52	12.4716	5.77274
794	3.80937	2.71309	6.7228	887.141	137.599	897.149	32.7987	7.61874	5.42619
795	8.52305	4.00703	168.242	898.85	-121.31	904.71	64.396	17.0461	8.01406
796	7.09184	2.64915	1.02136	883.14	1037.72	901.497	1021.82	14.1837	5.2983
798	4.36952	3.66117	172.754	1016.06	850.635	900.657	971.993	8.73903	7.32235
799	9.42349	5.79408	151.64	866.695	-304.11	907.129	144.084	18.847	11.5882
800	4.81949	8.46607	87.6794	904.407	-15.6711	904.299	20.9617	16.9321	9.63899
801	4.81514	5.81595	72.6971	1134.79	598.814	905.34	909.229	11.6319	9.63029
802	5.68562	3.22826	168.349	890.475	-176.708	907.814	6.75593	11.3712	6.45652
804	12.7972	5.66163	142.819	1313.72	218.182	914.831	967.758	25.5944	11.3233
805	18.6173	5.87225	3.31952	916.85	164.677	924.847	111.312	37.2346	11.7445
806	8.32479	12.0988	82.3854	918.028	-38.7003	915.061	83.2874	24.1976	16.6496
808	11.0176	3.80546	28.5504	744.998	551.704	918.081	128.557	22.0352	7.61091
809	5.82121	18.5539	109.429	850.007	363.853	922.634	60.3914	37.1078	11.6424
810	6.27604	7.34391	74.2022	1134.98	644.57	916.631	929.215	14.6878	12.5521
811	5.23955	12.5045	100.538	736.709	1054.61	917.164	902.08	25.009	10.4791
813	10.2393	5.03028	160.111	873.468	-299.166	923.145	15.8342	20.4786	10.0606
814	5.62724	4.52166	33.4013	222.489	1329.66	917.719	987.566	11.2545	9.04331
815	2.96343	2.66443	4.34107	907.505	172.856	917.986	103.668	5.92685	5.32886
816	4.08803	7.85296	73.9952	1165.8	724.194	920.94	1017.56	15.7059	8.17605
817	3.89585	8.22417	121.503	295.229	1289.54	925.549	945.212	16.4483	7.7917
818	13.5142	8.02386	135.881	694.335	-622.996	932.159	36.1194	27.0284	16.0477
819	5.08709	4.14218	31.3252	719.928	599.063	926.434	137.452	10.1742	8.28437
820	3.95239	2.67335	138.753	702.62	-607.385	928.735	6.55936	7.90477	5.3467
821	4.47775	12.5524	107.462	611.855	1162.9	932.612	925.713	25.1048	8.9555
822	3.07366	4.41235	120.659	759.895	549.008	933.629	84.7721	8.82469	6.14731
824	3.4078	4.8077	131.651	663.805	661.753	935.795	53.3031	9.6154	6.8156
825	3.21797	11.0583	47.6698	1369.62	110.915	937.836	1004.3	22.1165	6.43595
827	5.40422	13.8163	47.0692	698.572	-634.997	943.984	10.8785	27.6326	10.8084
829	8.31567	4.59208	41.2794	658.663	678.41	942.554	75.2857	16.6313	9.18416
831	5.20462	7.83333	112.431	818.643	492.41	944.592	142.793	15.6667	10.4092
832	4.48618	7.85563	55.5199	812.768	-490.424	947.622	55.8574	15.7113	8.97237
834	6.01498	13.9496	101.699	908.912	299.131	950.686	108.609	27.8991	12.03
835	5.6062	3.04344	136.035	709.536	-630.839	948.639	38.5247	11.2124	6.08689
838	3.08905	5.14903	101.842	920.52	263.735	955.051	69.2208	10.2981	6.17809
839	17.315	13.1051	42.6487	650.661	723.486	968.738	91.3162	34.63	26.2102
840	16.0825	8.98482	144.21	805.128	-538.386	967.949	34.1316	32.165	17.9696
841	9.03046	3.64461	158.417	946.151	-230.633	964.649	133.585	18.0609	7.28922
843	5.33049	8.70455	106.687	904.42	337.056	963.116	63.1656	17.4091	10.661
844	9.04762	3.96697	30.73	828.997	502.726	969.483	8.52377	18.0952	7.93394
845	5.23569	8.71661	101.474	847.731	678.911	965.84	496.71	17.4332	10.4714
846	22.194	15.5657	178.201	989.536	68.1498	986.909	99.1773	44.388	31.1314
848	3.60463	5.62807	116.484	633.321	903.253	969.66	526.042	11.2561	7.20926
850	3.63193	5.18202	119.024	823.91	519.56	972.519	54.5665	10.364	7.26386
851	9.8558	4.22741	176.462	1004.57	396.993	978.162	458.223	19.7116	8.45482
852	9.70755	6.19677	27.8921	643.392	875.868	978.387	473.135	19.4151	12.3935
853	8.47197	9.86401	122.143	596.061	893.221	979.924	439.183	19.728	16.9439
854	5.92142	7.34085	57.2001	1100.52	-98.6416	978.499	513.247	14.6817	11.8428
855	19.7981	12.6218	17.5204	946.629	315.759	997.772	16.1329	39.5962	25.2437
856	4.76554	9.51422	87.7291	999.203	453.912	980.432	493.147	19.0284	9.53107
858	2.73065	4.49492	95.3712	938.202	508.022	981.637	417.968	8.98984	5.4613
861	6.94444	15.8661	100.69	962.611	245.955	991.528	63.1284	31.7322	13.8889
862	6.10479	3.43108	136.916	1078.72	-293.124	988.074	522.749	12.2096	6.86215
864	8.89975	4.71531	23.5381	758.04	746.499	993.088	381.656	17.7995	9.43062
865	4.47276	10.2989	67.0863	1068.82	-18.0459	991.508	399.518	20.5978	8.94553
867	2.7211	6.50701	114.396	668.792	928.894	992.747	569.72	13.014	5.4422
868	3.7373	10.9529	91.4788	979.455	571.08	993.867	545.612	21.9058	7.47459
869	10.7457	3.95936	166.852	1005.96	-100.717	1002.5	130.746	21.4915	7.91872
871	12.8255	17.3529	83.0846	1047.25	300.269	1003.48	424.177	34.7058	25.6511
873	4.66633	14.7007	78.3018	1077.17	272.877	999.468	485.613	29.4013	9.33266
874	10.124	13.8853	61.5853	1122.41	-37.5058	1005.04	501.113	27.7706	20.248
876	6.40925	3.34963	8.71937	975.018	269.503	1004.6	118.58	12.8185	6.69926
877	11.1387	12.7066	61.0905	1163.51	17.2906	1010.16	577.608	25.4132	22.2775
878	4.80205	13.5097	65.5766	935.01	-378.835	1007.98	41.6707	27.0194	9.60409
879	13.6975	22.5465	87.4604	1036.18	418.61	1016.62	464.112	45.093	27.395
880	10.3485	13.7727	109.158	932.478	403.975	1013.41	75.5881	27.5454	20.697
881	12.7672	5.3441	154.921	1151.44	68.0959	1014.02	549.727	25.5344	10.6882
882	2.94057	18.1936	50.0219	1106.12	-248.232	1007.1	520.461	36.3872	5.88114
883	5.11563	10.8111	128.099	551.374	937.797	1012.54	397.784	21.6222	10.2313
885	8.41905	5.13893	157.338	940.41	-384.886	1016.1	7.17089	16.8381	10.2779
886	3.48916	3.97499	114.514	699.506	906.603	1012.61	534.649	7.94998	6.97833
887	3.44461	4.60394	106.74	863.27	649.049	1013.63	372.894	9.20789	6.88923
888	3.85863	2.85997	30.839	842.852	567.487	1014.59	55.181	7.71725	5.71994
889	3.53644	7.35534	130.439	391.712	1112.52	1019.75	592.658	14.7107	7.07289
890	4.08799	6.44232	92.7409	1016.96	72.2607	1019.25	23.5472	12.8846	8.17598
891	4.65934	10.2998	90.4286	1020.08	50.6023	1020.43	42.9711	20.5996	9.31868
892	3.61172	4.3704	109.357	760.084	915.062	1020.41	611.409	8.74081	7.22344
893	3.52374	5.21217	127.687	421.143	1124.14	1020.51	632.145	10.4243	7.04747
895	2.92312	3.67086	48.1899	1105.85	-295.722	1021.4	516.815	7.34173	5.84623
896	3.18755	9.93249	96.0347	960.162	634.569	1021.55	530.111	19.865	6.37511
