# Supplementary material for: Novel tissue mechanics-guided cellular flows drive the formation of feather follicles
Source: EMBO J. 2026 May 2;45(11):3926–53. doi: 10.1038/s44318-026-00771-7 (PMC13226717; doi:10.1038/s44318-026-00771-7)
Supplement: Supplementary file 3 — Movie EV1 [file 44318_2026_771_MOESM3_ESM.zip › Fig 1 revised/Fig 1F raw data laser ab.xlsx]

## Sheet: Sheet1
		Interbud					Bud Protrusion					Interbud: dist change					Bud: distance change				P-value
	Time	1	2	3		Time	1	2	3		Time	1	2	3		Time	1	2	3
	0	1.23	4.2	2.29		0	4.95	3.52	4.34			0	0	0			0	0	0
	10					10
	20					20
	30					30
	40					40
	50	1.4	4.16	1.91		50	5.36	4.95	5.07			0.17	-0.04	-0.38			0.41	1.43	0.73		0.0255472
	60					60
	70					70
	80					80
	90					90
	100	1.37	4.08	1.43		100	5.86	5.91	5.52			0.14	-0.12	-0.86			0.91	2.39	1.18		0.015614
	110					110
	120					120
	130					130
	140					140
	150	1.43	4.08	1.96		150	5.9	6.45	6.09			0.2	-0.12	-0.33			0.95	2.93	1.75		0.0150778
	160					160
	170					170
	180					180
	190					190
	200	1.49	3.82	1.39		200	6.1	7.21	6.24			0.26	-0.38	-0.9			1.15	3.69	1.9		0.017486
	210					210
	220					220
	230					230
	240					240
	250	1.54	3.78	1.33		250	6.29	7.88	6.4			0.31	-0.42	-0.96			1.34	4.36	2.06		0.0200388
	260					260
	270					270
	280					280
	290					290
	300	1.46	3.82	1.43		300	6.36	8.07	6.58			0.23	-0.38	-0.86			1.41	4.55	2.24		0.0181443
