# Supplementary material for: Novel tissue mechanics-guided cellular flows drive the formation of feather follicles
Source: EMBO J. 2026 May 2;45(11):3926–53. doi: 10.1038/s44318-026-00771-7 (PMC13226717; doi:10.1038/s44318-026-00771-7)
Supplement: Supplementary file 3 — Movie EV1 [file 44318_2026_771_MOESM3_ESM.zip › Fig 1 revised/Fig 1L raw data AFM Snai1.xlsx]

## Sheet: Sheet1
																													Contact Point [m]	Baseline [N]	Discontinuity Position	Discontinuity Width [m]	Adhesion [N]	ResidualRMS [N]
		519	523	501																									5.23e-08	-3.08e-11		0	0	6.98e-11
	502	594	578	567	527																								-1.01e-06	3.52e-09		0	0	6.65e-11
	480	663	681	610	515																								6.95e-08	-3.3e-11		0	0	8.85e-11
	540	637	720	644	487																								2.84e-08	-2.16e-11		0	0	1.42e-10
	620	658	661	740	621																								-4.12e-08	-1.03e-11		0	0	1.16e-10
																													4.17e-07	4.93e-12		0	0	1.05e-11
																													2.88e-07	-6.58e-12		0	0	1.88e-10
																													2.2e-07	-8e-12		0	0	8.76e-11
		521	545.367	574.976																									-6.35e-06	9.35e-12		0	0	7.33e-12
	420.186	603	591	588	440.328																								3.66e-08	-1.31e-11		0	0	1.24e-10
	407	638	752	661	488.731																								7.22e-08	1.23e-11		0	0	1.09e-10
	458.863	521	738.562	714.547	495																								1.69e-07	1.84e-11		0	0	2.26e-11
	589	925	974	715	556																								2.92e-07	9.43e-12		0	0	3.84e-11
																													7.06e-08	2.62e-11		0	0	7.84e-11
																													6.21e-07	4.92e-12		0	0	9.63e-11
		678	701	425																									4.94e-07	1.07e-10		0	0	1.76e-10
	412	663	552	591	511																								3.46e-07	7.53e-12		0	0	3.9e-11
	442	495	521	612	362																								4.32e-07	-1.97e-11		0	0	1.34e-10
	407	777	715	556	385																								4.85e-07	6.08e-11		0	0	4.79e-11
	715	974	935	925	796																								1.45e-07	1.09e-11		0	0	4.95e-11
																													6.51e-08	-4.28e-12		0	0	6.1e-11
																													1.83e-07	-1.92e-12		0	0	9.38e-11
