# Supplementary material for: Novel tissue mechanics-guided cellular flows drive the formation of feather follicles
Source: EMBO J. 2026 May 2;45(11):3926–53. doi: 10.1038/s44318-026-00771-7 (PMC13226717; doi:10.1038/s44318-026-00771-7)
Supplement: Supplementary file 3 — Movie EV1 [file 44318_2026_771_MOESM3_ESM.zip › Fig 1 revised/Fig 1N raw data AFM sprty2.xlsx]

## Sheet: Sheet1
	1534	1231	1123	5	5
	1445	1252	1189	651	5
	1378	1253	1192	738	5
	1367	1298	1198	908	512
	1498	1244	1176	843	412
	1532	1268	1023	795	375
	1431	1233	1099	635	412
	1482	1367	1204	762	5
	1465	1342	1200	537	5
	1352	1331	1099	5	5
	1591	1266	1068	5	5
	1452	1207	1089	650	5
	1546	1082	1147	662	5
	1603	1231	1198	948	539
	1519	1281	1176	914	412
	1462	1595	613	808	375
	1509	1237	715	856	412
	1504	1204	1052	624	5
	1639	1223	1291	694	5
	1444	1312	1185	5	5
	1522	1330	1076	5	5
	1319	1320	1033	543.906	5
	1561	1271	1174	771	5
	1502	1315	1178	986.848	507.033
	1498	1173	1094	723	366.785
	1537	1515	1006	598	356.599
	1445	1482	1089	811	453.492
	1511	1489	1104	667	5
	1465	1501	1101	599	5
	1460	1243	1030	5	5
