# Supplementary material for: Novel tissue mechanics-guided cellular flows drive the formation of feather follicles
Source: EMBO J. 2026 May 2;45(11):3926–53. doi: 10.1038/s44318-026-00771-7 (PMC13226717; doi:10.1038/s44318-026-00771-7)
Supplement: Supplementary file 4 — Movie EV2 [file 44318_2026_771_MOESM4_ESM.zip]

Archive with 86 entries (85 files):
- Fig 2/
- __MACOSX/._Fig 2
- Fig 2/Fig 2N Wnt3a tracking n3.tif
- __MACOSX/Fig 2/._Fig 2N Wnt3a tracking n3.tif
- Fig 2/apteric n1.tif
- __MACOSX/Fig 2/._apteric n1.tif
- Fig 2/Fig 2N Wnt3a tracking n2.tif
- __MACOSX/Fig 2/._Fig 2N Wnt3a tracking n2.tif
- Fig 2/Fig 2A inv video img n1.tif
- __MACOSX/Fig 2/._Fig 2A inv video img n1.tif
- Fig 2/Fig 2A inv video img n3.tif
- __MACOSX/Fig 2/._Fig 2A inv video img n3.tif
- Fig 2/apteric n3.tif
- __MACOSX/Fig 2/._apteric n3.tif
- Fig 2/apteric n2.tif
- __MACOSX/Fig 2/._apteric n2.tif
- Fig 2/Fig 2N Wnt3a tracking n1.tif
- __MACOSX/Fig 2/._Fig 2N Wnt3a tracking n1.tif
- Fig 2/Fig 2M Wnt3a n2.tif
- __MACOSX/Fig 2/._Fig 2M Wnt3a n2.tif
- Fig 2/Fig 2M ctl n2.tiff
- __MACOSX/Fig 2/._Fig 2M ctl n2.tiff
- Fig 2/Fig 2A inv video img n2.tif
- __MACOSX/Fig 2/._Fig 2A inv video img n2.tif
- Fig 2/Fig 2H raw data neck laser abl.xlsx
- __MACOSX/Fig 2/._Fig 2H raw data neck laser abl.xlsx
- Fig 2/Fig 2F-G raw data qmof neck.xlsx
- __MACOSX/Fig 2/._Fig 2F-G raw data qmof neck.xlsx
- Fig 2/Fig 2M Ctl n2.tif
- __MACOSX/Fig 2/._Fig 2M Ctl n2.tif
- Fig 2/Fig 2D AFM invagination raw data.xlsx
- __MACOSX/Fig 2/._Fig 2D AFM invagination raw data.xlsx
- Fig 2/Fig 2H neck n1.tif
- __MACOSX/Fig 2/._Fig 2H neck n1.tif
- Fig 2/Fig 2O raw data AFM Wnt3a.xlsx
- __MACOSX/Fig 2/._Fig 2O raw data AFM Wnt3a.xlsx
- Fig 2/Fig 2I YAP n1.tif
- __MACOSX/Fig 2/._Fig 2I YAP n1.tif
- Fig 2/Fig 2H neck n3.tif
- __MACOSX/Fig 2/._Fig 2H neck n3.tif
- Fig 2/Fig 2H neck n2.tif
- __MACOSX/Fig 2/._Fig 2H neck n2.tif
- Fig 2/Fig 2K Ctl MMP n1.tif
- __MACOSX/Fig 2/._Fig 2K Ctl MMP n1.tif
- Fig 2/Fig 2M Wnt3a n1.tiff
- __MACOSX/Fig 2/._Fig 2M Wnt3a n1.tiff
- Fig 2/Fig 2K Ctl MMP n2.tif
- __MACOSX/Fig 2/._Fig 2K Ctl MMP n2.tif
- Fig 2/Fig 2A inv E9 n1.tif
- __MACOSX/Fig 2/._Fig 2A inv E9 n1.tif
- Fig 2/Fig 2A inv E9 n2.tif
- __MACOSX/Fig 2/._Fig 2A inv E9 n2.tif
- Fig 2/Fig 2E neck n2.tif
- __MACOSX/Fig 2/._Fig 2E neck n2.tif
- Fig 2/Yap n-4.tif
- __MACOSX/Fig 2/._Yap n-4.tif
- Fig 2/Fig 2E neck n3.tif
- __MACOSX/Fig 2/._Fig 2E neck n3.tif
- Fig 2/Fig 2A inv E10 n1.tif
- __MACOSX/Fig 2/._Fig 2A inv E10 n1.tif
- Fig 2/Fig 2E neck n1.tif
- __MACOSX/Fig 2/._Fig 2E neck n1.tif
- Fig 2/Fig 2A inv E10 n2.tif
- __MACOSX/Fig 2/._Fig 2A inv E10 n2.tif
- Fig 2/Yap n-2.tif
- __MACOSX/Fig 2/._Yap n-2.tif
- Fig 2/Fig 2A inv E12 n3.tif
- __MACOSX/Fig 2/._Fig 2A inv E12 n3.tif
- Fig 2/Fig 2J MMP FRET n1.tif
- __MACOSX/Fig 2/._Fig 2J MMP FRET n1.tif
- Fig 2/Fig 2A inv E12 n2.tif
- __MACOSX/Fig 2/._Fig 2A inv E12 n2.tif
- Fig 2/Yap n-3.tif
- __MACOSX/Fig 2/._Yap n-3.tif
- Fig 2/Fig 2K dnYAP MMP n1.tif
- __MACOSX/Fig 2/._Fig 2K dnYAP MMP n1.tif
- Fig 2/Fig 2k dnYAP MMP n3.tif
- __MACOSX/Fig 2/._Fig 2k dnYAP MMP n3.tif
- Fig 2/Fig 2J MMP FRET n2.tif
- __MACOSX/Fig 2/._Fig 2J MMP FRET n2.tif
- Fig 2/Fig 2J MMP FRET n3.tif
- __MACOSX/Fig 2/._Fig 2J MMP FRET n3.tif
- Fig 2/Fig 2A inv E12 n1.tif
- __MACOSX/Fig 2/._Fig 2A inv E12 n1.tif
- Fig 2/Fig 2k dnYAP MMP n2.tif
- __MACOSX/Fig 2/._Fig 2k dnYAP MMP n2.tif
