# Supplementary material for: Novel tissue mechanics-guided cellular flows drive the formation of feather follicles
Source: EMBO J. 2026 May 2;45(11):3926–53. doi: 10.1038/s44318-026-00771-7 (PMC13226717; doi:10.1038/s44318-026-00771-7)
Supplement: Supplementary file 4 — Movie EV2 [file 44318_2026_771_MOESM4_ESM.zip › Fig 2/Fig 2H raw data neck laser abl.xlsx]

## Sheet: Sheet1
		Interbud					Bud Neck					Interbud: dist change					Bud: distance change				P-value
	Time	1	2	3		Time	1	2	3		Time	1	2	3		Time	1	2	3
	0	1.23	4.2	2.29		0	7.72	1.13	1.85			0	0	0			0	0	0
	10					10
	20					20
	30					30
	40					40
	50	1.4	4.16	1.91		50	7.92	1.67	2.26			0.17	-0.04	-0.38			0.2	0.54	0.41		0.0342082
	60					60
	70					70
	80					80
	90					90
	100	1.37	4.08	1.43		100	8.02	1.7	2.45			0.14	-0.12	-0.86			0.3	0.57	0.6		0.0352498
	110					110
	120					120
	130					130
	140					140
	150	1.43	4.08	1.96		150	9.79	2.37	2.96			0.2	-0.12	-0.33			2.07	1.24	1.11		0.00498793
	160					160
	170					170
	180					180
	190					190
	200	1.49	3.82	1.39		200	10.02	2.58	3.02			0.26	-0.38	-0.9			2.3	1.45	1.17		0.00714777
	210					210
	220					220
	230					230
	240					240
	250	1.54	3.78	1.33		250	10.14	2.65	3.23			0.31	-0.42	-0.96			2.42	1.52	1.38		0.00615776
	260					260
	270					270
	280					280
	290					290
	300	1.46	3.82	1.43		300	10.82	3.13	3.37			0.23	-0.38	-0.86			3.1	2	1.52		0.00537497
