# Supplementary material for: Novel tissue mechanics-guided cellular flows drive the formation of feather follicles
Source: EMBO J. 2026 May 2;45(11):3926–53. doi: 10.1038/s44318-026-00771-7 (PMC13226717; doi:10.1038/s44318-026-00771-7)
Supplement: Supplementary file 4 — Movie EV2 [file 44318_2026_771_MOESM4_ESM.zip › Fig 2/Fig 2F-G raw data qmof neck.xlsx]

## Sheet: E9toE10_neck_row3
number	a	b	phi	X0	Y0	X0_in	Y0_in	long_axis	short_axis
2	27.8452	12.832	12.4094	-187.493	992.502	30.1716	1009.61	55.6905	25.6641
4	3.86248	4.69203	64.6163	271.914	527.092	19.7102	592.769	9.38405	7.72495
5	8.58175	6.13724	138.995	420.854	439.317	29.3484	607.664	17.1635	12.2745
6	4.85096	2.89544	25.2231	-400.254	910.11	25.7465	993.901	9.70192	5.79088
8	14.9904	29.4892	114.167	-226.674	641.447	55.8014	678.027	58.9785	29.9808
9	3.49797	6.65685	66.556	424.508	878.532	39.9371	974.9	13.3137	6.99593
10	29.1891	12.4083	44.745	-402.557	491.824	60.3063	632.698	58.3782	24.8165
11	8.28342	15.9739	46.4465	463.455	413.859	50.7185	619.272	31.9478	16.5668
12	6.42917	7.58509	99.9151	-55.7698	599.027	48.2087	599.683	15.1702	12.8583
13	15.5086	5.9767	163.412	219.614	542.506	55.5976	582.626	31.0173	11.9534
15	4.3554	6.19536	46.5367	688.725	651.368	51.8172	946.54	12.3907	8.71081
18	7.69601	4.5283	142.728	389.065	416.004	57.6721	566.661	15.392	9.0566
19	8.34963	5.4068	32.5657	-444.45	814.667	63.9369	925.813	16.6993	10.8136
21	10.4603	2.83635	20.8505	-265.959	910.805	75.6418	945.821	20.9207	5.6727
23	23.9822	7.8377	30.0997	-200.436	528.583	91.6793	557.825	47.9643	15.6754
24	24.2024	12.7402	26.7415	-211.079	624.513	92.5075	652.697	48.4049	25.4803
25	7.76573	18.3371	115.425	-134.956	477.114	82.9539	488.845	36.6741	15.5315
26	4.77791	10.6321	95.6309	19.7077	598.662	78.3527	593.84	21.2641	9.55581
27	14.1781	7.12991	21.7335	-256.025	881.778	88.6867	913.901	28.3563	14.2598
28	9.03388	6.36631	158.864	327.889	603.812	88.1074	681.423	18.0678	12.7326
29	4.62119	9.21925	106.508	-97.1269	628.151	85.3619	629.858	18.4385	9.24237
30	8.46324	9.78863	92.0153	73.1456	515.008	91.2109	512.118	19.5773	16.9265
31	8.26982	15.0632	116.972	-190.625	583.625	94.8198	606.601	30.1263	16.5396
32	7.26792	5.96858	163.172	244.833	484.413	94.1161	534.548	14.5358	11.9372
34	4.26139	3.73736	30.0842	-407.307	886.576	91.9775	971.317	8.52278	7.47472
35	4.30821	9.84353	50.2659	561.812	525.249	96.2911	763.051	19.6871	8.61641
36	6.2183	9.85887	86.174	135.692	573.344	97.1326	581.121	19.7177	12.4366
37	3.77878	5.04168	104.972	-68.1194	634.095	98.0058	630.168	10.0834	7.55755
38	4.36713	8.62518	48.4779	701.247	636.979	102.764	941.769	17.2504	8.73426
40	7.56881	5.01264	160.073	277.032	452.932	106.072	520.234	15.1376	10.0253
41	3.4503	6.82304	99.0231	-5.30469	690.733	103.09	683.017	13.6461	6.9006
42	6.32157	15.133	76.1406	222.419	449.562	108.255	489.752	30.2661	12.6431
45	22.3453	16.6926	8.0018	11.9872	810.037	124.631	800.482	44.6905	33.3852
46	6.33362	18.0114	50.3166	449.607	356.344	118.469	561.331	36.0228	12.6672
47	8.45408	5.47937	172.092	186.478	514.833	113.873	535.593	16.9082	10.9587
48	7.14641	23.0449	96.4351	26.1177	775.703	112.893	767.888	46.0899	14.2928
49	5.08717	15.353	65.2629	464.134	734.135	114.341	860.988	30.706	10.1743
51	4.25938	6.35808	52.267	595.288	587.526	111.24	828.964	12.7162	8.51876
52	5.91775	4.71052	3.0797	63.7012	913.905	112.709	909.163	11.8355	9.42105
53	5.63117	12.1559	90	114.611	605.136	114.611	605.136	24.3117	11.2623
54	28.2086	22.231	29.2189	-298.07	808.655	134.599	851.265	56.4172	44.4621
55	5.60726	11.2433	131.228	-249.304	468.244	121.1	516.468	22.4866	11.2145
56	4.16281	4.56957	91.5264	102.251	629.108	118.973	626.161	9.13913	8.32561
57	9.30906	4.66032	158.22	286.637	376.486	126.481	455.966	18.6181	9.32064
58	6.29367	8.44351	124.464	-344.422	721.421	124.279	789.702	16.887	12.5873
59	4.10653	5.30022	96.2822	69.9178	480.333	122.058	469.798	10.6004	8.21307
60	3.57051	4.7693	98.3761	49.8258	502.367	122.474	489.75	9.53861	7.14102
61	4.69826	8.54402	45.7382	496.11	327.494	126.723	580.792	17.088	9.39652
62	7.57103	3.1772	19.1402	-181.276	914.867	128.712	923.729	15.1421	6.35441
63	2.83605	4.43749	76.5621	279.737	634.601	124.603	682.235	8.87498	5.6721
64	8.49173	2.77992	30.513	-349.379	850.025	130.592	909.7	16.9835	5.55984
65	5.36198	6.01682	74.8778	256.755	451.554	130.063	502.899	12.0336	10.724
66	4.56923	10.5244	61.6365	401.549	466.947	131.514	601.652	21.0488	9.13846
67	25.5062	10.1366	32.436	-198.329	597.84	153.267	610.947	51.0123	20.2731
69	8.91987	4.89348	178.604	159.979	715.863	142.486	719.549	17.8397	9.78696
70	7.92113	12.1639	53.4193	605.689	574.054	144.27	821.939	24.3279	15.8423
71	9.70329	27.2028	124.018	-200.723	563.94	149.126	579.723	54.4056	19.4066
72	3.62174	7.55936	66.5345	329.273	399.461	142.979	497.541	15.1187	7.24348
73	3.50964	7.58305	56.8706	582.757	625.4	146.222	842.229	15.1661	7.01928
74	15.9564	5.52787	20.0867	-163.316	896.929	154.66	898.462	31.9128	11.0557
75	3.61059	5.17252	116.186	-196.659	737.589	149.017	748.67	10.345	7.22117
76	4.92135	9.7225	128.057	-356.108	701.432	151.993	771.827	19.445	9.8427
78	3.81794	7.01903	70.8584	265.561	281.347	158.624	352.87	14.0381	7.63588
80	3.63303	11.5503	65.2262	338.012	341.512	163.798	451.722	23.1006	7.26606
81	3.89665	7.98902	124.995	-162.96	516.46	162.693	516.544	15.978	7.7933
82	11.4804	19.7564	72.2526	402.176	709.976	166.62	798.78	39.5129	22.9608
83	11.9842	25.4542	49.4332	405.414	189.608	184.663	407.69	50.9083	23.9684
84	12.5706	18.5102	60.8243	599.229	717.677	173.346	918.742	37.0205	25.1412
85	8.77078	6.76786	151.041	409.795	380.567	174.296	531.398	17.5416	13.5357
86	21.4466	7.35938	6.39663	81.6878	894.372	180.822	879.703	42.8932	14.7188
87	6.7684	13.092	71.7581	317.933	407.142	174.507	486.203	26.184	13.5368
89	4.01109	7.65117	73.0175	300.696	393.025	172.789	463.714	15.3023	8.02218
91	3.61374	4.86506	75.7895	273.324	377.413	172.311	432.961	9.73012	7.22747
92	4.72827	9.0663	108.661	-82.4613	792.652	175.499	777.366	18.1326	9.45654
94	4.69955	10.4264	88.356	194.268	505.479	179.687	510.844	20.8528	9.3991
97	5.27408	3.6291	28.31	-268.663	887.852	184.527	909.071	10.5482	7.25819
98	6.05309	17.4671	75.5414	384.993	728.669	190.864	801.716	34.9342	12.1062
99	5.53374	10.0384	81.2398	314.005	819.239	185.573	857.504	20.0769	11.0675
100	4.6675	9.51317	71.3495	421.744	660.205	188.466	760.407	19.0263	9.335
102	9.94224	15.7609	60.4934	336.6	196.889	195.97	337.136	31.5218	19.8845
103	6.59215	19.1202	61.4347	349.741	231.798	196.331	370.814	38.2405	13.1843
104	3.98043	9.77323	84.3325	269.664	812.913	188.067	835.57	19.5465	7.96087
105	5.20007	19.9326	56.0704	594.599	531.26	196.817	772.688	39.8653	10.4001
106	4.40562	7.66963	71.9075	281.465	234.846	194.616	310.644	15.3393	8.81124
107	6.30035	8.53602	82.4465	292.649	708.923	196.921	741.241	17.072	12.6007
108	13.8747	8.82133	149.672	641.551	692.614	204.023	921.779	27.7493	17.6427
109	7.76767	3.6749	0.0417706	200.825	270.113	201.022	269.967	15.5353	7.34981
110	10.6145	7.66526	178.046	235.086	855.087	205.796	862.605	21.2289	15.3305
111	4.06113	6.27636	131.697	-451.733	807.827	200.061	903.672	12.5527	8.12226
112	6.45779	7.90877	85.7379	265.114	826.259	202.974	843.677	15.8175	12.9156
113	14.0559	4.95829	40.6871	-415.467	806.911	211.007	882.72	28.1119	9.91659
114	7.24841	10.6162	75.7785	395.012	704.664	209.79	780.112	21.2325	14.4968
115	4.7138	6.35618	65.6267	317.551	192.422	209.841	306.32	12.7124	9.4276
116	3.7896	3.0405	29.3336	-277.101	919.689	208.979	937.518	7.5792	6.081
117	7.35549	17.775	70.3334	330.539	289.44	213.847	383.798	35.55	14.711
118	3.78629	6.54658	78.1864	290.52	364.067	209.831	415.833	13.0932	7.57258
119	5.45447	4.21028	37.6161	-40.4868	403.087	213.961	344.005	10.9089	8.42056
120	3.58052	5.28681	51.4252	682.455	512.235	214.142	825.998	10.5736	7.16104
121	5.49074	11.5619	83.2362	246.69	244.098	216.224	271.453	23.1239	10.9815
122	3.76717	8.43005	46.9867	402.888	113.076	217.453	357.517	16.8601	7.53433
123	4.19489	3.79324	179.38	225.237	905.646	215.431	908.028	8.38978	7.58648
124	11.2035	9.41899	30.7047	174.453	144.587	223.824	35.2396	22.407	18.838
125	28.9731	9.5672	169.077	407.447	834.921	241.862	897	57.9461	19.1344
126	12.1303	25.8652	98.9301	95.2164	876.22	230.077	850.818	51.7304	24.2606
128	5.95379	8.00402	85.748	244.791	299.307	221.926	316.633	16.008	11.9076
129	6.29122	5.06755	6.17832	176.61	424.85	221.307	403.375	12.5824	10.1351
130	5.41677	16.8553	70.9319	306.65	195.208	226.052	284.677	33.7106	10.8335
132	4.48649	5.74878	63.7217	349.326	198.353	225.408	332.512	11.4976	8.97297
133	5.8207	3.65903	167.139	424.02	841.773	226.022	915.035	11.6414	7.31807
134	3.54695	8.43085	99.8058	60.2852	966.089	223.939	941.708	16.8617	7.0939
135	4.91653	6.9644	48.2789	424.012	134.698	226.838	382.72	13.9288	9.83306
136	14.9551	12.2588	173.198	238.855	-24.5949	240.087	3.86674	29.9101	24.5177
137	3.95307	7.13455	129.222	14.7065	344.516	229.24	257.598	14.2691	7.90615
138	3.48799	5.90285	88.0529	259.508	917.92	228.17	926.208	11.8057	6.97597
139	6.59054	11.6794	123.431	62.7869	329.474	233.918	240.37	23.3588	13.1811
140	10.4608	5.85443	43.7762	-64.3874	408.229	235.94	339.307	20.9215	11.7089
141	6.36248	4.67893	19.3569	119.81	362.831	233.298	302.61	12.725	9.35786
143	6.75265	4.85103	22.6539	64.669	455.558	235.144	395.503	13.5053	9.70205
145	5.35368	9.93902	51.5528	384.206	99.324	239.144	316.686	19.878	10.7074
146	3.4189	6.34692	67.5205	532.602	664.286	238.141	817.454	12.6938	6.83779
147	6.79465	15.1107	68.5432	572.129	791.013	243.125	945.476	30.2214	13.5893
148	3.75248	8.33739	92.4479	223.018	381.714	239.118	371.84	16.6748	7.50496
149	3.90513	6.63083	129.29	23.2698	355.98	243.433	260.775	13.2617	7.81026
150	7.2625	9.11885	54.6554	363.837	87.0832	246.4	281.51	18.2377	14.525
151	7.61089	12.1415	126.712	-88.8285	532.687	247.229	480.129	24.2829	15.2218
152	50.6811	19.3014	13.269	280.253	93.084	294.136	26.2741	101.362	38.6029
154	5.18942	4.66028	33.8374	-311.068	902.838	244.355	923.131	10.3788	9.32057
155	8.16076	3.58238	18.3539	76.9529	552.549	247.028	500.209	16.3215	7.16477
156	4.79739	23.887	56.8626	388.589	133.709	252.298	324.384	47.774	9.59479
157	2.97404	9.38142	58.8088	393.349	169.403	248.755	348.628	18.7628	5.94809
158	16.963	56.7228	81.9378	319.682	364.121	265.454	405.357	113.446	33.926
159	17.5506	23.5586	78.1091	363.987	474.304	258.446	539.126	47.1172	35.1012
160	5.79149	6.78376	54.5924	378.891	98.5486	251.717	299.848	13.5675	11.583
161	4.47572	14.5907	76.6636	330.106	303.41	251.217	371.373	29.1815	8.95144
162	4.79005	4.34669	135.081	346.037	-7.5592	250.368	238.987	9.58011	8.69339
163	5.3553	14.0698	99.138	110.555	899.417	251.991	870.445	28.1396	10.7106
164	3.3293	5.21493	119.707	-35.333	568.924	251.246	511.663	10.4299	6.65859
165	11.1058	6.38507	150.148	646.595	608.732	257.791	849.813	22.2116	12.7701
167	5.66508	2.91372	24.2936	138.443	308.646	253.165	224.358	11.3302	5.82744
168	3.7657	4.63078	110.001	151.615	322.957	252.933	251.621	9.26156	7.53141
169	3.14297	3.64385	120.93	-79.8946	627.96	254.237	579.725	7.2877	6.28594
170	9.16267	4.50916	16.3634	-6.69014	956.34	263.01	919.487	18.3253	9.01832
171	7.01496	4.3986	15.3513	180.359	327.708	260.681	268.268	14.0299	8.7972
172	3.60497	6.18946	106.525	82.0011	642.94	261.49	593.06	12.3789	7.20995
173	10.0678	20.6195	48.4319	419.724	56.6648	276.426	320.886	41.239	20.1357
175	7.62176	14.7055	109.176	85.0206	562.787	265.159	503.635	29.411	15.2435
176	16.5477	9.59012	137.947	840.552	524.15	273.048	952.211	33.0954	19.1802
177	5.13119	9.16537	50.1901	353.365	8.16292	266.219	232.51	18.3307	10.2624
178	2.65773	3.55429	56.4133	479.919	247.346	262.965	471.542	7.10857	5.31545
179	6.79001	5.95461	1.25228	260.981	288.764	267.23	282.992	13.58	11.9092
180	10.585	3.9465	17.1326	105.245	580.028	271.442	523.286	21.1699	7.893
181	5.60305	10.3395	59.5356	360	77.4502	271.032	249.279	20.679	11.2061
182	28.1198	34.1401	85.3691	341.277	531.133	297.281	556.952	68.2801	56.2396
183	6.04214	5.30812	17.7921	165.429	364.773	268.978	296.777	12.0843	10.6162
184	8.44913	9.93687	87.1037	303.214	591.148	272.957	605.714	19.8737	16.8983
185	6.73186	3.96256	145.933	471.142	211.196	271.984	438.866	13.4637	7.92511
188	5.12235	6.35387	79.5075	352.012	399.265	273.417	456.692	12.7077	10.2447
190	7.05961	4.41666	27.3134	146.258	322.206	277.799	219.171	14.1192	8.83332
191	9.15855	5.00954	137.084	836.256	489.475	279.136	927.897	18.3171	10.0191
192	9.71855	10.3354	127.297	60.3705	393.035	286.182	276.081	20.6708	19.4371
193	11.6302	3.98961	138.662	815.745	498.266	283.374	912.912	23.2604	7.97921
194	5.86919	4.9857	173.97	306.671	202.53	283.698	233.625	11.7384	9.97139
196	6.97774	8.10085	127.345	-72.6258	566.734	286.052	494.607	16.2017	13.9555
197	7.21438	4.6628	139.558	797.737	496.057	285.348	895.005	14.4288	9.3256
198	7.6293	10.13	68.4683	361.172	129.856	288.308	253.35	20.2601	15.2586
199	5.71565	3.03943	44.8089	-8.2211	410.908	283.753	297.317	11.4313	6.07886
200	24.0443	17.6439	8.76037	204.404	662.569	302.93	623.708	48.0886	35.2878
201	16.1476	19.1689	81.5926	341.504	278.032	297.183	324.976	38.3378	32.2951
202	7.48976	3.19508	26.1626	175.534	306.008	292.475	197.26	14.9795	6.39016
204	8.7347	16.1283	95.6597	199.361	998.587	296.87	974.058	32.2567	17.4694
206	5.18763	2.93957	0.605726	294.107	47.572	294.594	44.4602	10.3753	5.87914
207	3.38633	4.03659	63.3123	357.919	56.2528	294.524	211.011	8.07318	6.77267
209	14.5259	5.47195	179.345	311.077	296.227	307.671	299.763	29.0519	10.9439
210	5.98355	3.74766	32.5781	-76.6509	671.233	296.834	606.892	11.9671	7.49532
211	19.624	6.81992	42.6001	-11.7963	472.86	311.385	356.055	39.2479	13.6398
212	8.22403	16.3689	69.8125	344.21	57.0987	303.361	172.376	32.7379	16.4481
213	8.42302	6.80213	13.5335	240.247	289.936	301.425	225.665	16.846	13.6043
215	10.062	19.6439	84.9039	383.321	868.145	304.691	898.763	39.2878	20.124
216	7.98278	3.01499	38.3261	-339.137	913.018	300.144	926.569	15.9656	6.02997
217	3.21242	4.73952	50.9472	831.041	550.193	298.716	950.847	9.47905	6.42483
218	3.73623	5.06744	87.0633	313.662	246.989	300.596	262.734	10.1349	7.47246
220	5.81644	3.60208	41.1815	68.7661	380.301	302.163	240.946	11.6329	7.20415
221	9.95077	3.00853	176.68	361.837	920.105	307.937	939.518	19.9015	6.01706
222	3.71557	7.29196	59.5315	771.843	714.004	303.211	1006.78	14.5839	7.43114
224	3.98586	5.03879	80.9079	393.573	520.987	306.301	576.634	10.0776	7.97171
225	4.91137	9.08063	122.272	150.467	342.208	309.942	209.004	18.1613	9.82275
226	3.96238	6.29836	51.8721	398.791	6.83438	309.483	251.597	12.5967	7.92476
229	6.72973	4.66437	4.87674	230.181	977.353	312.435	954.247	13.4595	9.32874
230	6.60654	12.6148	75.6285	372.972	185.971	315.141	272.726	25.2296	13.2131
231	10.7129	17.4527	45.4585	643.479	192.903	323.327	588.843	34.9055	21.4258
235	6.328	7.65733	66.5863	695.804	807.093	317.799	1017.13	15.3147	12.656
237	5.60402	3.19894	16.846	14.1849	1051.63	318.339	1002.39	11.208	6.39788
238	7.61005	5.17716	3.84133	306.247	216.746	320.079	195.742	15.2201	10.3543
239	4.48299	6.05266	51.5768	363.479	-54.6309	318.716	183.089	12.1053	8.96598
240	6.08698	7.50898	89.272	322.889	224.07	320.016	228.154	15.018	12.174
241	7.99613	3.55463	137.794	888.274	502.134	320.643	968.689	15.9923	7.10926
242	13.4931	32.984	64.6261	586.302	418.124	350.566	629.032	65.968	26.9861
244	15.8745	8.42095	32.6687	151.548	387.3	336.631	244.229	31.749	16.8419
245	4.15701	11.9401	90.7609	323.924	171.285	326.17	166.969	23.8801	8.31401
246	9.19738	8.40431	177.258	346.974	304.65	332.001	320.901	18.3948	16.8086
248	11.37	6.4206	44.8526	229.385	241.248	332.765	9.24446	22.74	12.8412
249	6.70395	5.64673	28.7675	187.915	342.987	329.788	210.22	13.4079	11.2935
250	7.20778	3.40907	2.38625	286.963	1034.31	329.779	1021.47	14.4156	6.81813
251	7.75576	12.124	51.7713	440.721	20.7959	333.338	289.055	24.2479	15.5115
252	3.58226	6.88388	117.256	-164.756	1037.31	328.6	997.588	13.7678	7.16452
253	3.56536	5.71459	93.1278	313.547	289.903	328.898	272.363	11.4292	7.13071
254	11.396	7.23398	169.051	518.082	903.775	336.988	985.727	22.792	14.468
255	8.92217	12.5027	99.2077	242.473	615.338	337.812	568.61	25.0053	17.8443
256	3.64363	6.88746	60.656	593.175	378.832	331.42	620.912	13.7749	7.28727
257	5.26168	13.3737	112.077	-53.2007	1021.46	334.619	966.558	26.7474	10.5234
258	6.17332	5.41193	16.6106	267.622	275.117	335.1	187.132	12.3466	10.8239
259	7.32402	4.87391	27.4074	197.69	354.491	338.678	223.701	14.648	9.74782
260	6.37172	14.1944	132.925	-438.795	974.9	342.646	1012.7	28.3887	12.7434
261	12.7295	7.08021	34.1845	139.875	406.724	344.231	257.865	25.459	14.1604
262	7.41244	3.82747	36.9916	-83.7476	677.865	340.979	591.818	14.8249	7.65493
263	5.35119	8.16079	79.6449	343.161	-19.5852	341.093	42.4165	16.3216	10.7024
264	14.9174	7.7771	15.7409	332.943	112.245	350.907	17.7121	29.8349	15.5542
265	2.74836	9.52079	132.545	114.908	381.046	342.309	203.037	19.0416	5.49673
268	5.02061	5.7356	54.8177	376.965	-63.2452	344.543	165.508	11.4712	10.0412
269	19.6399	11.6301	170.674	463.912	601.878	360.251	669.097	39.2797	23.2602
273	3.07769	6.12011	134.283	39.4662	458.415	348.322	300.622	12.2402	6.15538
275	3.14636	7.10867	107.569	40.6051	1026.35	348.526	966.214	14.2173	6.29272
276	7.15743	7.46727	60.0258	403.413	-8.73599	353.822	193.982	14.9345	14.3149
277	5.68369	3.25977	40.3878	127.989	388.812	349.42	213.217	11.3674	6.51955
279	4.08712	9.8565	134.003	214.229	288.888	354.785	58.9723	19.713	8.17423
280	4.82038	6.67226	46.3005	663.482	179.783	355.472	588.361	13.3445	9.64076
283	3.35409	6.07074	47.6728	292.417	-209.007	356.925	42.3816	12.1415	6.70818
284	6.97708	3.54758	148.94	459.528	66.4439	359.362	294.006	13.9542	7.09516
285	4.22657	6.72646	71.0371	500.429	353.062	358.541	496.518	13.4529	8.45315
286	3.8645	5.19404	99.6411	316.268	277.168	358.22	220.286	10.3881	7.72901
289	5.32078	4.18169	30.7428	224.826	328.679	361.247	167.562	10.6416	8.36338
290	6.33593	5.83102	13.8739	311.473	265.243	365.987	182.818	12.6719	11.662
291	8.14443	5.58957	171.127	398.66	175.115	366.877	234.512	16.2889	11.1791
292	10.3061	21.1423	55.9027	594.063	213.555	372.217	509.874	42.2845	20.6123
293	5.80902	2.94279	39.7596	247.815	274.881	366.309	52.8157	11.618	5.88559
294	7.89637	6.77789	6.33406	344.887	252.786	370.671	213.193	15.7927	13.5558
295	4.85894	7.75199	49.638	441.099	-46.5498	366.25	250.193	15.504	9.71788
297	5.07294	3.42401	10.239	329.152	260.742	370.258	198.081	10.1459	6.84801
298	6.08273	3.12066	41.4016	170.888	372.244	374.359	166.203	12.1655	6.24132
299	5.49547	4.53908	34.0255	226.851	334.846	375.378	150.579	10.9909	9.07816
300	4.21891	7.51495	106.075	360.166	111.267	376.893	7.18943	15.0299	8.43783
301	6.1266	5.11091	24.2011	270.627	327.517	381.105	187.791	12.2532	10.2218
302	6.69917	4.76403	15.9079	324.503	271.662	386.536	172.314	13.3983	9.52807
303	18.2101	12.808	161.032	452.792	95.345	397.215	237.342	36.4203	25.616
305	6.57378	8.84806	56.3104	436.998	-43.0382	387.479	206.59	17.6961	13.1476
307	4.57388	7.50579	63.3583	568.061	259.006	391.608	486.231	15.0116	9.14775
308	7.95736	7.00394	173.482	411.494	111.327	396.198	157.317	15.9147	14.0079
309	4.44968	3.74663	161.996	397.258	-51.0342	393.58	74.2488	8.89936	7.49325
310	7.20146	8.51786	75.3217	557.357	553.17	398.998	676.346	17.0357	14.4029
311	7.98358	12.4501	128.509	145.616	453.664	396.415	264.329	24.9001	15.9672
312	4.17075	3.91003	163.992	430.649	67.6693	395.287	183.809	8.34149	7.82006
315	4.83481	16.2993	132.064	162.934	429.09	408.436	209.392	32.5986	9.66963
316	7.94668	3.91855	24.8279	297.697	323.011	405.812	168.154	15.8934	7.8371
319	4.8558	14.4939	55.3942	442.119	-83.5404	411.344	182.331	28.9878	9.71159
320	3.93601	4.9742	55.9856	494.046	4.76389	406.848	280.319	9.94841	7.87202
321	9.14225	6.90128	164.068	416.49	-37.1922	410.701	78.5611	18.2845	13.8026
322	5.20612	8.90822	68.0798	612.971	421.782	411.199	620.12	17.8164	10.4122
323	8.43993	4.37459	162.01	396.686	-123.831	415.537	4.73768	16.8799	8.74918
324	5.76407	3.8398	7.46403	390.29	206.107	413.757	153.66	11.5281	7.67959
325	21.0452	29.9112	63.1534	691.67	396.858	437.898	666.444	59.8225	42.0903
326	2.68465	5.22945	131.468	138.011	471.01	415.319	261.548	10.4589	5.3693
327	6.79366	8.27147	127.414	211.917	418.389	422.518	203.559	16.5429	13.5873
328	2.73172	5.07797	48.078	477.201	-98.0431	420.568	245.877	10.1559	5.46343
330	8.37752	4.97639	44.5998	212.721	395.945	429.477	132.562	16.755	9.95277
331	9.88485	7.21034	22.3379	314.735	369.021	431.37	221.708	19.7697	14.4207
333	11.7053	5.9716	17.244	371.344	268.15	434.143	146.015	23.4106	11.9432
334	5.52216	2.815	14.9583	372.262	265.11	428.077	160.039	11.0443	5.62999
335	9.10758	6.52699	154.332	494.092	28.9111	432.813	240.074	18.2152	13.054
337	9.31058	4.2784	44.0924	261.65	352.214	432.999	70.9064	18.6212	8.5568
338	16.3407	6.10306	164.138	476.091	56.5117	442.517	184.485	32.6814	12.2061
340	4.9483	8.3701	109.266	405.933	150.843	432.971	8.45885	16.7402	9.8966
342	9.36245	4.08014	4.4659	424.583	202.71	439.079	169.034	18.7249	8.16029
343	3.52195	6.98611	132.04	301.545	318.345	437.13	34.4957	13.9722	7.0439
344	10.3943	5.0371	25.6155	376.913	233.91	440.994	47.9698	20.7887	10.0742
345	5.58252	3.31015	6.9564	425.748	135.925	439.076	83.3599	11.165	6.6203
346	6.91067	8.60938	81.9401	467.797	139.306	443.644	203.519	17.2188	13.8213
347	6.43267	5.97672	39.8857	328.381	301.913	445.579	21.089	12.8653	11.9534
348	10.0996	3.65323	2.96154	438.568	181.451	447.357	158.55	20.1993	7.30646
349	8.66204	3.91541	170.089	481.976	150.999	448.794	231.7	17.3241	7.83081
350	7.68502	9.29691	49.8802	383.77	-242.346	449.633	61.9752	18.5938	15.37
351	8.00092	5.48544	148.386	529.566	0.434542	450.752	277.962	16.0018	10.9709
352	10.5146	5.6356	137.838	340.962	-299.121	453.517	7.14295	21.0292	11.2712
353	6.04295	4.68283	145.682	496.195	-72.6325	450.769	219.756	12.0859	9.36566
354	4.55184	6.45535	111.301	329.374	402.18	452.972	255.055	12.9107	9.10368
355	9.85766	5.66345	177.238	468.619	122.454	462.173	144.896	19.7153	11.3269
356	3.69981	8.68834	71.5932	457.795	-73.6954	457.643	74.6287	17.3767	7.39962
357	11.8965	7.29197	150.765	490.517	-73.5134	463.94	175.417	23.7931	14.5839
359	5.41591	3.23841	154.021	651.296	292.461	457.372	548.207	10.8318	6.47683
360	8.28257	21.6481	102.673	407.793	306.479	465.096	209.547	43.2963	16.5651
361	16.2923	9.28107	177.817	483.251	248.123	473.45	266.349	32.5846	18.5621
362	8.0394	14.0985	126.395	348.595	316.632	468.474	48.0335	28.197	16.0788
363	8.12136	5.09882	13.9847	392.116	353.646	465.957	248.404	16.2427	10.1976
364	6.34043	4.80156	40.8564	-91.186	813.156	462.97	674.683	12.6809	9.60313
365	2.70497	3.49198	97.2466	374.855	709.128	461.31	656.18	6.98395	5.40994
367	2.7277	3.63252	134.392	315.259	341.447	464.139	23.4419	7.26503	5.4554
368	5.42896	11.3521	94.9765	470.229	57.1596	473.415	16.1533	22.7043	10.8579
369	25.202	5.91912	23.8063	416.267	265.684	488.091	75.0539	50.404	11.8382
370	6.57842	15.2873	95.0578	412.203	687.36	471.197	648.343	30.5745	13.1568
373	6.77321	3.07531	4.85413	458.971	198.408	474.114	158.859	13.5464	6.15062
374	3.43056	3.9734	73.8315	521.309	93.3677	474.69	234.84	7.9468	6.86113
375	6.59754	12.5512	112.99	367.912	365.546	481.461	192.816	25.1024	13.1951
376	7.75642	15.3517	57.6795	767.538	307.642	484.142	670.346	30.7035	15.5128
378	7.12834	3.69219	19.9447	397.985	321.134	483.658	166.116	14.2567	7.38437
379	3.33394	6.46021	123.377	326.109	383.535	483.322	140.874	12.9204	6.66787
381	8.09682	3.74634	37.5352	255.421	467.28	487.233	214.928	16.1936	7.49268
383	6.3426	18.1296	86.7526	486.996	-2.16769	486.336	25.4228	36.2592	12.6852
384	5.24656	9.64332	61.2121	545.537	-18.1888	486.872	246.773	19.2866	10.4931
385	4.66334	6.22975	53.0769	529.639	-112.309	490.884	228.392	12.4595	9.32668
386	4.99441	2.98421	169.567	598.42	548.832	489.137	648.126	9.98881	5.96842
387	7.73519	9.34859	61.0455	504.177	-108.09	493.485	149.5	18.6972	15.4704
388	12.7195	5.81264	147.087	574.343	-29.3535	498.11	287.434	25.439	11.6253
389	5.80887	9.2188	116.68	155.848	787.281	492.753	633.478	18.4376	11.6177
390	9.26733	16.4922	64.2231	467.741	-179.751	499.366	41.5413	32.9843	18.5347
391	9.1399	26.0367	98.0715	469.028	242.555	498.438	174.296	52.0733	18.2798
393	2.70466	8.47776	118.673	308.79	473.92	498.316	267.641	16.9555	5.40931
395	9.19839	30.4472	90.2326	502.974	649.009	505.604	646.961	60.8943	18.3968
396	4.96784	7.08034	90.493	501.461	15.1954	501.573	10.8801	14.1607	9.93569
397	2.97303	3.93016	93.7308	460.891	615.749	499.98	584.455	7.86033	5.94606
398	7.64579	5.9487	40.6148	243.72	490.963	504.611	214.037	15.2916	11.8974
400	4.57988	7.1259	95.2993	481.97	278.673	505.648	232.968	14.2518	9.15975
401	3.62749	5.59362	86.6942	520.217	228.934	506.149	258.552	11.1872	7.25498
403	8.40315	2.91352	14.7868	458.424	268.055	511.656	142.177	16.8063	5.82705
404	6.48781	4.12304	154.652	582.073	33.8386	511.548	279.772	12.9756	8.24608
405	10.4375	21.9479	115.454	463.672	245.441	524.15	22.3365	43.8959	20.875
406	4.68501	7.44572	73.2732	538.896	1.35732	515.704	156.399	14.8914	9.37001
408	7.95133	9.98843	82.1478	547.641	164.407	520.045	237.683	19.9769	15.9027
409	15.6135	9.32442	159.401	579.174	61.5057	520.506	261.34	31.227	18.6488
410	10.4394	5.90263	42.4284	251.89	492.789	518.395	193.796	20.8787	11.8053
413	7.00616	16.7993	79.4063	630.156	507.519	526.111	614.719	33.5985	14.0123
415	2.65426	3.36132	133.943	-81.0615	837.592	522.874	659.343	6.72264	5.30852
416	13.0944	5.78014	41.598	254.14	512.96	530.605	214.879	26.1888	11.5603
417	4.94444	10.5496	101.95	381.635	735.824	525.723	640.856	21.0992	9.88888
419	4.33739	7.1204	118.733	393.032	384.306	529.386	148.039	14.2408	8.67477
421	3.84009	5.73848	65.0874	565.74	-42.3633	530.944	199.889	11.477	7.68019
423	4.33955	10.1471	53.4224	458.137	-280.468	535.041	47.7782	20.2942	8.6791
424	3.83918	5.62975	132.966	276.723	484.271	532.557	165.763	11.2595	7.67835
425	7.51199	5.81186	35.6052	331.338	457.591	535.802	179.139	15.024	11.6237
426	10.8131	3.50447	6.92312	463.281	649.249	538.162	588.673	21.6262	7.00894
427	4.21514	11.4184	127.158	421.491	337.275	539.636	14.2102	22.8368	8.43027
428	3.82215	8.3247	63.8753	587.346	-21.5657	536.837	239.262	16.6494	7.64429
429	6.70202	5.38225	44.6728	-61.6053	827.858	538.222	632.03	13.404	10.7645
430	5.85941	4.74475	15.1574	462.604	358.448	540.234	225.02	11.7188	9.48949
431	8.67401	16.9767	124.424	291.344	544.334	548.044	284.304	33.9535	17.348
432	3.83668	3.34943	20.4876	278.703	792.05	538.295	644.404	7.67336	6.69887
433	14.6652	3.50666	179.033	549.052	-5.45653	549.066	3.80913	29.3305	7.01332
434	16.9479	7.90876	165.81	605.877	114.963	559.207	259.983	33.8958	15.8175
435	6.71153	5.43382	26.1515	224.994	779.746	545.632	600.76	13.4231	10.8676
436	4.36759	6.1485	85.8159	587.438	573.768	544.009	615.099	12.297	8.73518
437	7.0971	3.05154	2.43211	544.47	77.3217	547.261	54.1471	14.1942	6.10308
440	8.19676	8.67094	82.8208	572.406	117.446	553.241	188.061	17.3419	16.3935
442	14.2134	6.3467	39.304	413.016	378.831	559.555	31.5196	28.4268	12.6934
443	7.16914	19.3565	110.667	444.442	400.789	557.293	218.141	38.713	14.3383
445	13.6941	8.96587	163.608	682.09	327.435	561.96	506.617	27.3883	17.9317
446	4.24092	8.56294	67.9196	755.057	390.305	552.961	645.51	17.1259	8.48184
447	4.6542	2.79572	164.245	559.25	-60.0062	554.533	94.0983	9.30841	5.59145
448	13.5072	23.4174	111.831	309.872	753.067	567.693	583.827	46.8349	27.0145
449	6.11536	8.57084	122.801	379.943	443.877	559.822	167.282	17.1417	12.2307
450	3.90525	11.4621	117.327	349.545	543.699	560.133	322.554	22.9242	7.8105
451	16.4944	4.87255	151.232	793.917	270.048	565.964	618.8	32.9888	9.7451
453	9.871	8.69214	155.566	635.263	30.2717	565.845	290.336	19.742	17.3843
455	3.69517	7.58303	57.6202	498.375	-264.563	562.567	43.4669	15.1661	7.39033
456	3.77723	5.24095	53.3661	499.739	-268.093	560.994	83.0584	10.4819	7.55445
457	4.48924	5.77	52.3107	832.638	157.93	562.343	634.034	11.54	8.97848
459	5.88861	4.20902	21.9713	407.635	497.049	563.996	308.436	11.7772	8.41804
460	7.59049	3.22912	27.8137	386.995	480.925	566.684	244.792	15.181	6.45823
462	4.6008	6.81817	118.041	403.275	448.948	566.986	206.671	13.6363	9.2016
463	2.79335	5.50087	63.3136	937.168	603.065	566.499	959.714	11.0017	5.58669
464	4.56178	7.85382	108.527	480.015	360.127	569.57	188.933	15.7076	9.12355
465	12.2399	5.59754	164.818	706.037	407.975	574.554	578.637	24.4797	11.1951
466	19.471	6.75846	10.0022	401.858	1063.3	580.43	977.341	38.942	13.5169
467	5.07211	3.93832	34.9389	462.333	335.885	571.366	10.5672	10.1442	7.87664
468	27.5334	12.6383	174.762	678.34	953.398	588.466	1011.35	55.0668	25.2765
469	3.38287	6.20495	101.906	364.936	1039.75	571.595	942.088	12.4099	6.76574
471	3.02393	5.33204	46.6386	635.596	-163.362	574.266	317.629	10.6641	6.04785
472	7.06037	17.0677	134.932	-244.085	1070.7	583.405	930.38	34.1354	14.1207
473	6.08904	13.3647	57.8049	1000.7	498.635	581.153	955.139	26.7293	12.1781
474	4.52091	5.16883	78.3972	573.417	-79.329	577.655	37.6214	10.3377	9.04183
475	5.83441	7.0923	78.9372	610.804	102.31	579.822	217.612	14.1846	11.6688
476	15.1403	13.5711	18.346	485.372	416.329	591.744	242.395	30.2806	27.1423
477	7.97079	10.9473	87.645	592.396	245.807	581.795	269.942	21.8946	15.9416
478	4.77247	3.86796	11.8056	364.188	1096.68	580.855	998.969	9.54495	7.73592
479	9.55021	14.0678	132.893	-188.273	1073.87	592.971	914.892	28.1356	19.1004
481	6.72503	8.34992	70.8367	610.56	-19.4364	583.108	182.064	16.6998	13.4501
483	6.58645	4.08934	21.1902	436.605	490.443	584.362	299.464	13.1729	8.17868
484	4.11712	2.65544	141.15	789.517	49.7063	583.687	533.964	8.23424	5.31088
486	4.72923	8.93134	129.175	97.1267	813.644	589.266	569.401	17.8627	9.45846
487	7.20137	17.3123	103.177	437.547	723.204	590.886	604.421	34.6246	14.4027
488	3.48842	2.72806	30.9404	41.8705	1068.63	585.346	895.043	6.97684	5.45612
489	15.7225	8.94922	167.389	628.587	71.6281	597.784	207.139	31.4451	17.8984
490	8.28402	5.5391	7.39713	547.808	383.137	592.576	309.42	16.568	11.0782
492	3.33704	5.45916	103.226	446.552	667.016	587.318	547.153	10.9183	6.67407
494	2.96937	2.85912	147.489	1011.78	494.753	587.318	961.011	5.93873	5.71823
496	3.55582	4.11563	109.451	269.688	1018.91	593.6	870.943	8.23126	7.11165
497	5.02395	3.90482	156.707	648.665	-1.4642	596.374	255.159	10.0479	7.80965
498	3.95728	5.83659	74.3479	625.214	21.0449	596.351	188.944	11.6732	7.91456
500	10.6472	24.77	102.954	457.284	696.321	601.738	576.092	49.54	21.2943
501	8.95838	4.71381	43.2754	-221.176	1108.81	599.062	958.904	17.9168	9.42761
502	4.43295	5.96943	80.1563	757.449	871.939	597.231	988.597	11.9389	8.86591
503	7.71493	4.06343	0.881755	601.162	18.1529	601.371	8.89955	15.4299	8.12686
504	6.38543	3.83529	142.793	650.784	-134.574	599.696	286.348	12.7709	7.67059
505	10.3996	5.76597	157.019	754.405	236.06	602.37	511.862	20.7992	11.5319
507	7.89987	17.1987	59.8206	936.385	406.936	604.892	822.508	34.3974	15.7997
510	3.54045	6.41834	64.263	914.301	510.021	602.127	856.452	12.8367	7.08089
512	19.0318	30.7894	116.067	126.883	1142.9	616.197	970.887	61.5788	38.0636
513	4.4639	10.6121	110.293	521.443	339.841	606.942	137.899	21.2242	8.92779
514	6.42714	4.85556	7.59926	566.687	350.515	608.063	272.496	12.8543	9.71111
515	10.7165	6.73138	43.4133	197.346	679.011	610.01	357.616	21.433	13.4628
516	3.86976	8.77242	112.075	494.607	399.3	608.412	184.149	17.5448	7.73953
518	3.93039	4.9648	126.849	-101.502	1149.1	607.902	980.405	9.9296	7.86077
520	4.80581	6.29136	127.659	155.559	799.017	611.319	537.508	12.5827	9.61162
521	8.39263	5.44567	158.729	687.822	73.6809	614.233	318.191	16.7853	10.8913
522	5.4362	8.31192	68.3549	652.479	-18.8545	613.425	223.145	16.6238	10.8724
523	3.88486	5.88774	77.5897	766.269	640.799	610.649	790.505	11.7755	7.76973
524	12.0149	8.68588	169.881	660.192	178.145	618.626	291.362	24.0297	17.3718
525	11.3529	3.07899	154.122	799.257	231.624	618.018	557.239	22.7057	6.15799
528	8.85308	3.77169	140.459	796.717	-5.09622	617.647	503.285	17.7062	7.54338
530	17.4004	11.4098	9.28163	579.181	347.713	627.68	249.746	34.8008	22.8196
531	4.36485	3.08766	1.50888	606.578	386.319	616.541	370.212	8.7297	6.17532
532	3.74761	6.20449	88.9792	626.18	556.233	616.171	567.3	12.409	7.49522
533	6.26743	10.0089	91.6323	596.689	824.25	619.926	806.919	20.0179	12.5349
534	9.45686	4.2481	140.519	1098.85	357.894	620.576	974.905	18.9137	8.49621
535	5.59297	4.66505	23.1337	182.201	1153.15	620.598	988.845	11.1859	9.33009
536	5.09953	9.70046	64.4273	678.629	-25.5182	623.165	269.916	19.4009	10.1991
537	9.09194	6.03381	171.067	677.361	280.64	625.566	382.418	18.1839	12.0676
538	13.5299	24.9505	89.1278	640.874	523.894	632.825	533.589	49.9009	27.0598
539	8.03907	24.5259	134.107	-197.997	1115	633.862	938.425	49.0518	16.0781
540	7.1275	10.3569	78.1429	651.157	62.5278	624.415	194.988	20.7139	14.255
541	7.09197	3.64639	33.344	95.8862	989.629	624.066	774.016	14.1839	7.29279
542	3.06533	10.0652	46.9615	1021.89	180.719	623.554	829.515	20.1305	6.13066
544	5.88989	3.28689	148.942	706.693	-35.5773	623.739	334.112	11.7798	6.57378
545	4.15178	11.6433	52.7598	751.154	-47.3152	626.631	416.899	23.2865	8.30357
546	8.21142	15.4372	50.2005	765.14	-67.3441	630.955	438.029	30.8744	16.4228
548	5.12499	4.05087	140.971	828.301	32.1134	623.229	546.534	10.25	8.10174
549	4.48431	3.62785	142.202	851.981	81.9531	622.987	586.92	8.96862	7.25569
550	7.70633	22.6252	57.4929	652.653	-157.857	635.231	217.614	45.2503	15.4127
551	2.79402	3.7444	74.184	698.888	181.473	622.969	365.084	7.4888	5.58805
553	11.2967	5.80636	16.9121	376.64	936.735	632.852	786.656	22.5935	11.6127
556	3.51703	11.0945	131.02	-88.3467	1067.9	634.237	863.69	22.189	7.03405
559	3.83731	7.4929	74.9781	758.329	390.646	631.163	573.846	14.9858	7.67462
562	5.63472	10.8314	123.235	337.015	644.957	635.371	354.756	21.6627	11.2694
563	8.06445	6.13584	152.715	695.13	-47.1758	639.413	276.737	16.1289	12.2717
564	4.35614	8.31129	104.656	537.442	459.092	636.112	308.173	16.6226	8.71229
565	5.54233	4.58142	179.669	641.627	805.819	636.959	809.514	11.0847	9.16285
567	14.6282	28.8091	84.4114	693.704	404.804	650.985	470.436	57.6183	29.2564
568	7.33715	10.1892	133.575	193.486	734.182	646.247	398.529	20.3785	14.6743
570	7.61973	10.2953	60.6856	936.666	353.266	643.764	766.621	20.5906	15.2395
571	6.7304	4.37814	137.199	690.979	-196.977	640.819	324.966	13.4608	8.75629
572	4.0734	8.40385	55.8127	943.211	247.52	641.147	734.741	16.8077	8.1468
573	3.97114	3.0731	24.2171	234.348	1041.56	640.967	853.771	7.94227	6.14621
575	7.56493	8.67778	95.4775	607.933	436.503	646.824	376.48	17.3556	15.1299
577	6.66546	4.08985	3.83828	625.94	331.438	646.723	288.794	13.3309	8.1797
579	3.56721	6.05952	130.413	343.698	595.306	647.621	230.445	12.119	7.13442
580	4.16926	4.66916	112.134	441.867	631.703	647.313	418.666	9.33831	8.33853
581	8.28228	6.01795	138.014	1133.11	284.06	652.223	969.135	16.5646	12.0359
582	4.92951	9.48443	106.039	540.672	476.371	651.245	308.44	18.9689	9.85901
583	2.87345	4.9842	115.283	441.701	586.057	649.69	341.271	9.96841	5.7469
584	3.78032	6.81241	73.2472	700.299	64.9599	651.852	264.059	13.6248	7.56065
585	11.0095	5.1508	11.6168	495.333	860.463	658.455	743.095	22.019	10.3016
586	5.39704	3.64554	16.8635	476.227	680.299	653.098	512.895	10.7941	7.29107
587	18.8211	9.0114	155.049	942.942	447.882	665.994	803.859	37.6422	18.0228
588	10.2822	5.39618	164.268	695.93	35.3216	660.285	222.688	20.5645	10.7924
589	7.42131	5.70754	34.8039	123.531	972.022	656.232	727.63	14.8426	11.4151
591	6.29932	8.62328	97.7931	617.931	330.888	657.091	244.043	17.2466	12.5986
592	2.83024	3.39278	83.1282	690.27	251.567	655.212	332.349	6.78556	5.66047
593	3.94517	6.56486	63.4378	937.73	404.154	658.027	780.819	13.1297	7.89033
594	3.12609	4.28517	114.119	268.545	1010.18	657.901	812.252	8.57034	6.25219
595	5.37581	7.95821	68.2094	716.525	11.7863	660.951	276.93	15.9164	10.7516
596	9.39168	20.181	91.1355	659.583	342.253	666.236	329.114	40.362	18.7834
598	4.50726	8.29847	58.7574	960.94	306.795	662.46	760.707	16.5969	9.01452
599	4.19821	6.83686	100.088	601.572	407.694	663.682	296.022	13.6737	8.39643
600	8.02355	6.7225	5.21436	641.675	318.628	667.978	258.993	16.0471	13.445
601	5.8651	16.3678	98.0208	601.54	511.759	667.063	422.818	32.7355	11.7302
602	3.90356	7.10661	70.1312	688.805	-55.9218	666.809	181.509	14.2132	7.80712
604	5.12232	7.98802	125.076	411.014	582.43	671.071	240.46	15.976	10.2446
605	9.00741	24.327	90.7026	667.956	390.574	672.695	382.354	48.6539	18.0148
607	4.03926	8.62982	89.7202	675.33	774.879	671.538	778.167	17.2596	8.07851
608	3.19457	5.99442	88.2448	688.656	485.481	673.463	506.346	11.9888	6.38914
609	5.47821	18.8334	89.9673	676.934	285.019	676.771	285.405	37.6667	10.9564
610	14.4601	10.2521	152.026	957.846	343.998	684.567	753.108	28.9203	20.5041
611	3.24925	7.56457	69.5761	805.606	221.747	677.581	488.933	15.1291	6.4985
612	5.59449	10.5204	66.8241	802.999	142.594	682.079	447.111	21.0408	11.189
613	7.06944	18.7913	91.4389	675.308	359.116	684.112	342.046	37.5827	14.1389
615	15.3092	24.9553	88.6193	702.277	394.786	692.56	411.593	49.9107	30.6184
616	10.8309	4.39661	154.288	967.436	421.636	688.722	799.607	21.6619	8.79322
618	6.44893	12.8277	72.382	746.13	74.633	688.544	296.963	25.6554	12.8979
619	8.27883	8.70501	109.549	388.053	968.758	689.846	783.065	17.41	16.5577
620	4.57624	10.6989	45.6081	1079.02	115.524	690.224	837.394	21.3979	9.15247
621	5.71935	6.96703	107.898	430.492	913.331	690.342	736.835	13.9341	11.4387
622	7.47822	5.79224	36.26	71.4763	1070.4	690.725	820.837	14.9564	11.5845
623	12.0205	24.5961	101.32	620.437	501	706.706	369.472	49.1921	24.041
626	7.06048	4.14987	19.7599	517.758	636.421	702.433	423.903	14.121	8.29974
627	5.23728	9.55829	54.006	955.903	123.114	701.047	661.394	19.1166	10.4746
628	6.49092	3.13763	39.9308	26.3968	1066.98	705.093	801.237	12.9818	6.27525
629	3.92561	8.40992	97.701	601.015	808.846	703.983	721.012	16.8198	7.85122
631	5.67166	3.92778	173.71	783.816	656.461	707.17	738.39	11.3433	7.85555
632	6.34743	3.49042	2.86735	673.805	712.64	708.61	678.041	12.6949	6.98083
633	4.29545	15.2433	103.566	495.009	967.962	708.256	824.839	30.4867	8.59089
634	5.15616	8.9955	102.416	529.019	893.766	708.81	759.123	17.991	10.3123
635	13.2354	6.3923	141.272	1002.38	101.821	718.272	706.549	26.4709	12.7846
636	7.17696	3.21062	25.697	302.741	1013.52	712.272	782.007	14.3539	6.42124
637	7.46494	4.70278	26.9126	345.382	899.682	715.201	645.914	14.9299	9.40556
638	4.26862	10.5997	103.149	620.144	490.909	715.557	336.968	21.1994	8.53725
639	9.74783	27.1023	62.4111	950.509	257.919	722.981	668.796	54.2047	19.4957
640	5.21461	4.72959	155.125	955.008	355.094	717.048	723.86	10.4292	9.45918
642	4.44649	4.7846	74.0793	897.071	522.575	719.316	748.603	9.5692	8.89299
643	11.7857	6.36205	33.4271	158.008	1075.53	724.352	810.577	23.5714	12.7241
645	4.09287	6.90592	117.274	459.273	686.752	722.914	399.942	13.8118	8.18574
646	6.51772	4.01991	142.853	1077.19	220.143	725.675	825.95	13.0354	8.03982
647	10.5906	15.1778	106.37	496.142	917.045	734.483	740.043	30.3556	21.1812
648	16.4614	13.4887	4.01459	680.937	831.941	737.511	782.227	32.9228	26.9775
649	3.97045	10.8973	94.014	725.792	59.2747	728.161	8.32414	21.7945	7.9409
651	20.9954	37.0281	94.6392	746.218	109.985	752.669	49.2695	74.0561	41.9909
653	5.06615	4.25228	142.316	1010.95	105.374	735.647	701.391	10.1323	8.50456
654	13.1668	19.7939	123.167	619.015	425.054	750.704	17.1477	39.5879	26.3337
655	10.6418	3.79896	160.107	930.901	385.069	744.325	678.848	21.2835	7.59792
657	10.0691	7.03644	23.076	365.586	1039.63	743.818	813.154	20.1382	14.0729
658	6.39597	10.3069	61.387	946.921	183.66	743.325	614.703	20.6138	12.7919
660	5.92536	10.7703	124.969	249.61	950.208	749.145	635.595	21.5406	11.8507
661	7.07985	4.19282	156.781	961.469	341.385	749.01	692.786	14.1597	8.38564
662	6.2095	9.19849	55.8643	1019.94	169.875	748.886	712.949	18.397	12.419
664	3.26184	5.20745	95.2513	675.653	822.683	748.113	757.391	10.4149	6.52368
666	3.84129	8.22151	82.7703	829.813	565.689	752.025	665.622	16.443	7.68258
667	5.8139	3.87179	177.708	784.646	693.903	756.264	724.731	11.6278	7.74358
669	7.33304	14.1213	120.476	280.003	1031.89	764.676	747.309	28.2427	14.6661
672	8.33296	23.8059	55.3204	985.164	65.0811	773.116	614.065	47.6117	16.6659
673	3.73064	5.55257	53.2486	1012.63	83.9941	761.098	673.198	11.1051	7.46127
675	4.20263	6.47145	120.245	327.945	952.061	762.855	657.283	12.9429	8.40525
676	6.54466	17.2619	128.664	162.551	1028.93	769.748	701.858	34.5239	13.0893
677	5.52362	16.5357	107.152	498.476	988.596	767.856	797.619	33.0715	11.0472
678	20.2813	29.9522	53.6452	690.498	-395.133	790.329	91.0907	59.9044	40.5625
679	7.78824	5.82463	149.363	989.736	162.116	768.962	643.86	15.5765	11.6493
680	8.75028	5.72337	138.733	1089.08	73.2084	770.319	773.347	17.5006	11.4467
681	4.82793	11.4997	116.582	364.193	990.275	768.823	722.629	22.9994	9.65586
687	30.1463	23.1512	139.902	636.284	-498.501	807.805	28.5008	60.2926	46.3023
688	10.0849	25.3765	76.33	920.26	449.46	787.971	654.213	50.753	20.1699
689	3.82652	8.45113	85.8576	831.829	690.049	779.811	748.334	16.9023	7.65304
690	4.78195	14.1291	130.755	139.805	1045.04	788.132	700.366	28.2581	9.5639
694	13.2583	8.86312	167.607	935.32	546.777	796.185	734.765	26.5166	17.7262
696	10.9138	3.80429	42.3441	77.4291	1092.34	793.009	755.207	21.8276	7.60858
697	5.93146	8.86581	55.5521	1091.85	189.647	793.109	774.003	17.7316	11.8629
698	4.36597	7.51021	79.8245	921.775	671.479	788.651	823.762	15.0204	8.73193
699	20.0261	6.87041	15.6722	557.831	988.351	804.079	800.918	40.0521	13.7408
701	3.83127	4.92137	92.8919	785.362	173.297	793.105	133.452	9.84274	7.66253
702	6.90278	6.16969	139.603	1038.78	-8.22185	796.432	666.958	13.8056	12.3394
703	15.89	6.91583	138.14	1056.29	-21.1475	800.821	689.121	31.7799	13.8317
705	8.97586	6.58377	143.117	1011.5	14.3699	800.431	618.582	17.9517	13.1675
707	4.11506	5.56205	68.6698	1044.81	475.44	800.305	822.914	11.1241	8.23012
708	6.44369	8.42783	85.151	810.704	43.2837	804.144	111.658	16.8557	12.8874
709	10.5772	4.47508	141.364	720.296	-393.53	808.351	142.336	21.1544	8.95016
712	5.66687	7.93333	119.228	356.109	1017.17	807.444	713.787	15.8667	11.3337
713	17.0429	9.71348	145.497	1107.15	170.282	815.938	767.48	34.0858	19.427
714	5.75881	14.8003	123.076	330.726	984.985	814.692	644.866	29.6006	11.5176
715	22.071	11.288	32.0249	352.997	999.711	829.412	660.383	44.1419	22.576
716	7.04835	9.4205	105.36	593.817	936.968	820.799	746.202	18.841	14.0967
717	8.55973	6.83608	27.4979	395.495	1022.25	822.804	724.158	17.1195	13.6722
718	3.26877	4.88757	86.8051	853.462	582.883	819.65	629.543	9.77513	6.53754
720	4.98508	11.3129	103.078	643.471	870.685	823.8	702.495	22.6257	9.97016
722	5.66578	3.65803	150.206	1119.17	286.255	828.997	804.52	11.3316	7.31606
724	3.69109	6.43969	67.9968	1010.71	283.901	830.723	641.893	12.8794	7.38218
726	12.672	10.0301	16.5519	572.796	1026.99	841.634	821.258	25.3439	20.0602
727	4.53632	10.0778	118.665	718.469	425.653	834.593	28.8485	20.1556	9.07264
729	4.78067	6.58248	59.0476	1093.71	197.389	836.441	731.805	13.165	9.56133
730	8.28027	3.8181	166.544	996.041	550.212	840.664	766.886	16.5605	7.63619
732	3.45554	6.09738	132.995	191.233	1025.76	839.372	619.838	12.1948	6.91107
733	7.65123	14.1301	68.437	1039.22	330.767	844.919	689.555	28.2602	15.3025
734	10.0645	7.57443	26.9078	398.968	1083.05	845.916	785.241	20.129	15.1489
736	5.11445	4.09355	34.9723	279.308	1069.22	841.731	716.06	10.2289	8.1871
737	5.21522	9.05625	116.399	422.24	1047.58	843.981	750.604	18.1125	10.4304
738	11.6326	5.45719	2.16411	847.079	36.8524	847.867	4.83888	23.2652	10.9144
739	8.28144	3.78517	18.6316	545.73	1031.65	846.724	803.232	16.5629	7.57034
741	4.7538	8.26306	61.1837	1046.8	144.518	847.516	631.184	16.5261	9.50759
742	8.86922	4.97814	139.22	656.8	-540.24	850.205	19.9132	17.7384	9.95628
744	4.73409	9.79211	49.9518	754.059	-429.335	853.482	156.528	19.5842	9.46819
745	12.8431	16.4072	123.271	363.273	1021.27	863.995	654.58	32.8145	25.6862
746	4.49331	9.20566	88.5876	871.82	689.562	854.559	710.842	18.4113	8.98662
747	12.2473	7.36567	12.8862	678.512	903.641	862.949	729.564	24.4947	14.7313
749	8.78219	18.7785	76.4898	1017.92	540.732	863.426	763.573	37.5569	17.5644
750	10.124	13.1405	92.2374	834.472	854.845	867.21	821.615	26.281	20.248
751	3.91599	2.99644	16.6101	773.735	409.476	858.5	171.212	7.83197	5.99288
752	2.79343	4.9157	121.2	383.302	1024.87	858.771	678.081	9.83141	5.58685
753	4.4412	5.97878	75.8155	1039.1	601.262	860.08	837.557	11.9576	8.8824
754	2.76818	4.07468	67.1581	1129.51	467.466	859.464	869.271	8.14936	5.53637
755	3.77667	7.07178	103.065	820.045	278.165	861.698	85.5911	14.1436	7.55335
756	10.1327	12.5403	72.5432	1038.66	394.751	872.401	688.154	25.0806	20.2655
757	9.46721	2.91169	142.984	1206.52	165.326	863.831	858.375	18.9344	5.82339
758	9.31924	8.61983	164.177	842.265	-227.532	872.391	10.7504	18.6385	17.2397
760	5.56137	6.8115	122.473	305.719	1130.48	864.879	789.577	13.623	11.1227
761	26.8464	10.6609	6.60382	865.4	262.411	889.836	161.146	53.6928	21.3219
762	4.6012	9.00822	63.5247	1096.99	248.379	871.214	711.382	18.0164	9.2024
765	5.73765	3.76596	150.122	782.787	-391.193	873.62	50.7478	11.4753	7.53193
766	6.2894	5.95333	176.812	920.613	748.863	877.538	798.906	12.5788	11.9067
767	3.24469	6.3334	105.299	621.895	1041.96	874.783	840.951	12.6668	6.48937
768	19.3225	11.1039	166.125	1074.98	625.033	893.732	864.582	38.6451	22.2078
769	5.528	3.71362	143.682	1172.31	109.685	879.619	782.699	11.056	7.42723
770	6.96912	9.05475	103.402	687.435	924.45	882.979	739.947	18.1095	13.9382
771	8.18831	13.3037	78.2317	1001.93	467.015	885.618	661.547	26.6074	16.3766
772	4.03642	7.89298	134.569	58.1907	1202.02	885.002	815.487	15.786	8.07284
773	10.0294	6.01131	29.1884	771.353	446.424	891.121	13.5623	20.0588	12.0226
774	7.59247	16.2925	104.809	680.373	917.741	892.349	713.351	32.5849	15.1849
775	8.6456	11.7041	126.562	222.504	1206.21	897.238	836.304	23.4083	17.2912
776	3.09901	6.32337	65.6828	866.213	-240.922	888.571	137.149	12.6467	6.19803
778	7.54673	7.99763	81.7042	984.317	549.963	894.667	686.229	15.9953	15.0935
779	10.7271	14.0081	134.147	112.273	1175.07	899.001	764.973	28.0162	21.4542
782	13.9315	10.5213	11.8969	723.478	962.641	906.387	792.818	27.8631	21.0426
783	6.50541	10.0498	116.513	476.201	1063.39	900.817	738.987	20.0996	13.0108
784	3.29178	5.89562	127.739	211.773	1195.54	899.228	815.82	11.7912	6.58355
785	7.26677	4.4043	42.2388	575.375	709.439	902.879	138.453	14.5335	8.8086
787	7.75882	8.24321	92.1516	880.787	734.284	907.734	700.698	16.4864	15.5176
789	3.37368	3.96163	54.8158	1250.66	201.842	905.869	885.608	7.92326	6.74737
790	10.525	14.3307	51.9978	1274.94	149.749	912.438	902.971	28.6615	21.0501
791	3.59931	4.89286	120.4	778.177	467.429	907.723	9.38245	9.78571	7.19861
792	7.66712	4.28979	25.4804	457.247	1158.49	911.155	849.095	15.3342	8.57958
793	11.6128	8.39775	22.8354	798.688	461.546	915.209	115.413	23.2257	16.7955
794	7.09305	9.46646	65.3494	1131.23	276.519	912.806	723.137	18.9329	14.1861
796	5.16322	6.76046	121.423	353.558	1171.93	912.687	815.735	13.5209	10.3264
797	9.22707	4.24587	152.151	832.491	-391.242	918.839	42.9701	18.4541	8.49174
799	5.17997	9.36123	93.1462	874.325	797.985	916.803	748.796	18.7225	10.3599
800	2.94789	4.62037	124.964	274.849	1205.74	916.204	830.611	9.24075	5.89578
802	6.00165	9.15106	131.686	673.883	626.57	919.955	19.7663	18.3021	12.0033
806	5.76395	25.3429	127.71	253.791	1196.17	932.433	791.081	50.6858	11.5279
808	20.7952	7.10778	42.9738	2.13039	1369.63	935.189	1000.66	41.5903	14.2156
809	4.58363	9.25936	65.8408	1233.36	487.53	925.796	949.607	18.5187	9.16727
810	6.2285	18.5621	103.758	865.218	366.724	927.609	150.437	37.1241	12.457
811	5.10145	9.61166	104.724	689.96	1015.86	925.495	807.145	19.2233	10.2029
813	5.88138	19.7512	130.527	163.575	1242.84	931.94	838.391	39.5025	11.7628
814	6.44133	13.9596	69.7777	1134.66	385.188	931.575	753.656	27.9192	12.8827
815	5.11015	9.38199	102.728	718.785	1043.3	930.989	859.289	18.764	10.2203
817	5.70031	11.1036	96.8798	820.738	988.917	933.288	883.482	22.2072	11.4006
819	4.99578	5.88698	71.934	1145.68	491.178	936.879	822.251	11.774	9.99155
820	9.16266	22.9877	93.7446	881.119	1006.43	944.966	946.734	45.9755	18.3253
821	8.78219	3.40347	23.2243	474.866	1271.74	937.874	981.437	17.5644	6.80694
822	5.78031	8.90013	117.938	403.701	1241.82	938.462	907.954	17.8003	11.5606
823	17.1131	3.99055	0.505686	940.578	1028.82	949.622	1020.48	34.2262	7.9811
824	11.6145	10.3417	150.331	886.858	-354.609	946.117	130.871	23.2289	20.6835
825	15.0049	9.99532	164.287	1118.49	483.992	945.615	768.813	30.0097	19.9906
828	14.4858	9.37986	37.3736	661.764	701.549	951.748	155.819	28.9716	18.7597
829	2.66472	3.38085	120.159	561.643	904.329	939.951	499.746	6.76171	5.32945
830	4.62665	8.84299	96.4407	836.752	1026.61	946.63	926.273	17.686	9.2533
831	4.5086	5.2916	76.1542	1126.16	615.269	946.195	866.892	10.5832	9.0172
832	11.2687	5.93623	149.471	1223.27	196.998	953.623	791.069	22.5375	11.8725
833	4.63338	10.8614	102.348	738.638	1066.63	949.65	883.996	21.7228	9.26675
834	3.46825	5.84769	130.113	443.862	947.76	950.091	438.851	11.6954	6.93651
835	3.09686	10.356	98.4353	867.264	616.465	948.313	482.576	20.7119	6.19373
836	11.1084	4.62739	164.957	1185.26	722.602	957.108	1005.46	22.2169	9.25477
837	21.5515	32.1174	49.0508	1041.52	-281.458	971.114	470.017	64.2349	43.103
838	3.38495	5.92677	110.977	707.568	819.969	954.22	512.316	11.8535	6.76989
839	8.52825	9.69252	111.976	527.588	1263.55	962.09	974.318	19.385	17.0565
842	3.365	10.3228	102.633	812.469	748.308	956.454	552.508	20.6455	6.73
845	2.69937	4.64204	113.234	520.55	1210.41	955.824	906.899	9.28408	5.39874
847	3.7626	7.18158	87.8294	962.587	73.0309	959.13	109.437	14.3632	7.52521
848	4.94623	10.0361	121.886	589.876	873.051	962.034	429.724	20.0721	9.89245
849	4.14671	5.23823	98.0428	822.757	1050.77	961.681	925.316	10.4765	8.29341
852	7.76841	17.7275	118.98	408.045	1267.71	971.159	911.28	35.455	15.5368
853	3.42354	8.96834	81.4136	1094.38	791.681	963.917	946.2	17.9367	6.84708
854	5.94477	3.53612	9.36985	894.645	513.624	966.33	361.117	11.8895	7.07224
855	4.53391	5.62146	123.95	246.992	1363.78	966.508	993.361	11.2429	9.06782
856	9.37738	25.0446	67.4359	951.792	-257.229	977.636	127.68	50.0892	18.7548
857	5.22139	8.04983	47.8163	1000.21	-343.822	972.034	416.882	16.0997	10.4428
858	6.10337	10.1244	92.1112	936.812	916.501	969.939	881.368	20.2488	12.2067
859	3.03844	7.1401	45.3439	1084.89	-282.989	970.625	561.217	14.2802	6.07688
860	5.56947	10.7764	81.7963	1018.21	250.063	972.105	392.796	21.5527	11.1389
861	8.59672	3.98023	43.8984	353.625	1036.94	973.81	501.994	17.1934	7.96047
862	4.08846	8.44829	71.1013	1095.18	202.033	970.701	545.866	16.8966	8.17691
864	6.21297	15.1507	52.9328	1092.47	-173.414	976.235	520.113	30.3013	12.4259
865	5.59947	7.89946	97.0055	927.748	438.908	974.354	322.479	15.7989	11.1989
867	3.76482	6.06271	77.7883	1023.39	128.572	973.034	342.134	12.1254	7.52964
871	16.1919	13.7102	137.89	826.406	-554.843	985.13	142.535	32.3838	27.4204
872	4.34442	2.78899	40.1465	518.548	905.249	980.031	357.641	8.68884	5.57798
874	8.30362	3.59939	23.6648	491.833	1329.68	984.189	1020.45	16.6072	7.19879
875	5.43666	11.0433	79.0373	1046.1	232.03	982.881	426.731	22.0866	10.8733
876	5.76238	13.2032	109.327	745.754	848.822	984.656	554.165	26.4065	11.5248
877	4.66172	10.0179	96.3726	872.085	1043.28	982.495	940.04	20.0359	9.32344
878	4.17563	9.29122	121.568	314.554	1365.99	983.121	999.169	18.5824	8.35126
879	3.99944	9.19889	89.7691	983.85	570.061	981.544	574.021	18.3978	7.99888
880	26.2011	11.129	33.2203	627.393	866.84	999.766	381.448	52.4022	22.258
881	20.4833	13.3341	139.037	1089.86	-275.753	1003.76	506.255	40.9666	26.6682
882	7.98182	16.8743	69.8308	1263.4	557.507	993.7	958.931	33.7486	15.9636
885	12.8025	5.37059	158.859	1073.93	22.8561	993.409	408.652	25.605	10.7412
886	3.26064	5.60385	127.253	424.679	1070.86	986.267	595.295	11.2077	6.52128
887	7.35822	9.24444	131.243	532.632	896.477	991.502	322.941	18.4889	14.7164
889	10.0821	5.05982	176.448	1026.23	467.876	995.271	530.562	20.1642	10.1196
890	5.63791	9.90606	83.7422	1084.13	796.776	990.816	910.2	19.8121	11.2758
891	5.72817	13.2258	103.353	946.659	315.619	993.959	88.4556	26.4517	11.4563
892	3.7348	4.40096	45.0974	947.456	-453.642	991.319	347.494	8.80191	7.46961
893	7.93245	6.77166	148.145	1132.65	-63.5447	995.594	543.813	15.8649	13.5433
897	4.19235	3.44838	36.3998	620.683	834.274	994.657	303.18	8.38469	6.89676
898	10.0921	11.0167	71.2655	1131.52	220.751	1000.67	572.481	22.0333	20.1842
899	14.9894	32.5553	76.3258	1066.56	122.248	1007.43	370.918	65.1106	29.9788
900	4.63564	11.8508	92.19	956.91	1050.69	996.362	1013.36	23.7016	9.27128
901	5.2274	7.2437	85.1299	1006.85	28.22	1000.82	113.596	14.4874	10.4548
902	15.1368	3.81353	27.265	697.558	855.09	1011.78	440.531	30.2736	7.62706
903	15.204	9.84706	23.7951	874.541	527.181	1012.9	129.518	30.4079	19.6941
904	4.44422	9.85069	74.8776	1080.45	151.777	1003.44	428.391	19.7014	8.88844
905	8.96802	34.5591	78.8777	1107.68	386.523	1012.32	592.939	69.1181	17.936
906	3.50905	5.79675	64.3385	1037.93	-154.917	1002.64	309.841	11.5935	7.01809
907	12.4327	7.93079	22.7226	751.01	830.641	1013.57	476.079	24.8654	15.8616
908	11.7576	14.3251	95.2906	958.58	636.189	1013.16	545.091	28.6501	23.5152
909	4.59442	10.5517	111.555	832.064	644.957	1010.83	294.149	21.1034	9.18885
910	3.23848	6.3257	111.73	898.211	473.654	1009.75	107.443	12.6514	6.47697
912	3.67125	4.59419	98.6233	985.187	237.532	1009.67	87.1305	9.18837	7.34249
913	3.58148	5.95894	82.0704	1043.61	174.082	1009.61	316.391	11.9179	7.16295
915	3.6626	3.89201	109.189	795.284	800.667	1014.27	494.78	7.78403	7.3252
916	6.01253	20.5846	88.0161	1033.11	375.849	1019.48	411.389	41.1692	12.0251
917	5.83895	8.13728	83.3973	1050.45	208.8	1019.48	328.2	16.2746	11.6779
918	5.56269	6.32686	78.8196	1087.67	250.112	1018.53	456.263	12.6537	11.1254
919	4.91257	9.65817	98.4896	913.646	786.349	1019.72	642.852	19.3163	9.82514
920	4.14954	14.7137	87.2362	1048.8	560.522	1020.55	610.442	29.4274	8.29908
922	2.82067	5.14294	76.503	1016.49	-138.792	1020.81	102.284	10.2859	5.64134

## Sheet: E9toE10_neck_row4
number	a	b	phi	X0	Y0	X0_in	Y0_in	long_axis	short_axis
3	10.0631	5.18286	44.0881	-286.309	308.647	9.09807	420.896	20.1262	10.3657
4	7.05987	8.80757	71.5404	147.03	418.581	6.92704	443.598	17.6151	14.1197
6	5.73032	4.4726	18.0083	-145.024	465.51	5.99475	487.54	11.4606	8.9452
8	9.59527	31.8977	89.742	10.4428	539.52	8.01339	539.561	63.7953	19.1905
9	7.84245	15.0368	122.247	-315.062	504.03	2.47246	594.395	30.0737	15.6849
10	6.08293	7.00505	103.706	-140.628	601.591	5.91609	617.78	14.0101	12.1659
13	5.06751	10.5753	91.2295	-9.15629	665.785	5.13217	665.828	21.1507	10.135
14	3.43574	21.2606	87.1079	38.8024	685.237	4.17913	686.322	42.5212	6.87148
15	4.82511	17.1073	84.1264	78.888	716.676	5.13386	720.986	34.2146	9.65021
17	8.70849	20.283	130.534	-492.797	599.096	14.815	775.593	40.5659	17.417
18	16.6833	11.1675	14.1539	-178.942	783.668	18.1185	803.634	33.3666	22.3349
25	19.6236	8.84472	44.863	-619.943	642.799	14.0257	892.93	39.2472	17.6894
29	15.0593	3.78906	163.798	292.055	955.235	13.9211	998.787	30.1185	7.57812
30	8.03479	4.59241	179.177	21.6881	1011.13	7.15806	1011.34	16.0696	9.18483
33	21.0944	14.3575	30.5458	-473.453	848.279	23.3702	971.179	42.1888	28.715
34	6.01888	3.50061	171.551	155.377	974.324	10.5282	986.579	12.0378	7.00122
36	24.8379	8.05091	168.955	122.946	462.92	31.979	477.9	49.6758	16.1018
37	5.06247	2.68541	32.4103	-388.312	630.797	10.2677	740.666	10.1249	5.37082
38	24.1277	15.9519	137.172	604.584	609.236	29.2357	857.808	48.2555	31.9038
39	3.47088	10.3888	65.7881	386.756	830.289	12.2224	915.866	20.7776	6.94177
40	4.90393	11.9529	95.116	-73.1024	940.22	11.0303	942.993	23.9058	9.80787
42	2.88836	2.66236	163.781	186.008	600.262	10.9418	628.327	5.77673	5.32472
43	5.92227	14.5946	56.4293	369.33	522.929	18.5658	639.933	29.1892	11.8445
44	7.05955	3.67333	160.192	249.756	650.077	14.6923	696.248	14.1191	7.34666
48	3.13981	5.09578	112.178	-265.795	697.637	17.221	746.356	10.1916	6.27963
49	9.2691	4.73592	27.079	-173.819	390.589	23.0391	426.898	18.5382	9.47184
50	3.89714	5.70188	127.77	-316.017	437.925	18.4266	539.727	11.4038	7.79429
53	16.732	13.8681	23.8653	-200.671	533.764	32.4404	569.316	33.464	27.7363
54	9.48241	14.0245	50.1191	407.931	443.592	28.6094	601.966	28.049	18.9648
55	7.4486	4.19085	162.002	262.856	731.871	23.857	777.277	14.8972	8.38169
56	5.63921	21.0365	118.311	-418.413	838.728	29.408	936.84	42.073	11.2784
57	4.14873	9.11096	71.0962	167.701	418.563	23.0498	450.32	18.2219	8.29746
60	4.59302	3.14963	148.266	456.056	696.501	21.5369	832.248	9.18603	6.29926
63	21.0957	16.3412	160.665	206.006	477.117	36.4182	518.414	42.1913	32.6825
64	5.58768	14.7613	52.8267	478.477	578.409	31.7651	749.993	29.5227	11.1754
67	3.5612	5.20071	112.647	-228.683	613.556	25.2039	654.303	10.4014	7.1224
68	6.43659	9.31531	51.2194	462.19	532.041	27.0618	704.241	18.6306	12.8732
71	3.95898	2.66992	175.256	102.103	903.08	27.059	908.431	7.91796	5.33985
72	3.10152	4.40578	88.8526	35.0175	371.561	27.5702	372.188	8.81156	6.20304
76	7.12114	11.9981	130.22	-438.151	573.787	35.9522	721.052	23.9963	14.2423
77	19.1408	11.401	149.672	249.789	334.918	46.4867	415.215	38.2816	22.802
79	4.60091	9.01954	48.983	566.646	593.688	37.9149	819.827	18.0391	9.20183
80	18.3001	6.67222	29.6865	-410.768	814.71	46.6352	911.212	36.6002	13.3444
81	12.0052	7.42768	160.675	298.02	715.038	44.6018	773.373	24.0103	14.8554
84	3.05316	6.88689	87.9045	50.9948	388.806	36.7439	390.411	13.7738	6.10633
85	5.9136	11.3549	92.7217	20.1903	452.243	41.6422	450.775	22.7098	11.8272
86	5.10228	4.59817	32.3978	-259.531	482.576	39.4261	546.518	10.2046	9.19634
88	4.09897	5.46207	131.72	-219.17	306.373	40.2998	374.534	10.9241	8.19793
90	5.7783	2.82007	22.3201	-92.0878	335.136	42.0897	345	11.5566	5.64013
91	5.34715	14.2476	53.7647	567.347	689.225	50.2173	891.286	28.4952	10.6943
92	11.0031	5.51985	26.8255	-374.995	848.998	48.4901	926.859	22.0061	11.0397
95	3.1753	4.13188	125.435	-254.634	431.451	42.6795	499.166	8.26377	6.35059
96	5.25913	8.92095	47.2619	545.63	520.911	47.2302	752.881	17.8419	10.5183
97	3.97745	3.47095	152.591	365.731	607.626	44.9635	707.776	7.95491	6.94191
98	3.59795	9.49077	47.4551	570.282	551.704	47.1093	792.073	18.9815	7.1959
101	2.77845	3.50998	97.8137	-25.3088	522.403	45.9485	520.994	7.01995	5.55689
102	4.89503	7.29211	54.5582	270.766	292.283	51.1066	395.135	14.5842	9.79006
103	27.7348	11.8973	13.2916	-96.1227	725.552	73.2617	728.216	55.4696	23.7945
104	22.4645	8.44589	4.4719	35.1309	464.787	71.2635	460.633	44.929	16.8918
105	5.04604	3.02735	33.3875	-283.163	524.162	52.0141	593.483	10.0921	6.05469
106	5.55774	3.74455	141.989	466.013	510.908	52.5416	689.518	11.1155	7.48911
107	4.76417	10.243	72.0305	219.656	502.642	53.8715	545.889	20.486	9.52833
108	9.18195	6.18633	169.6	153.208	506.907	59.1841	526.236	18.3639	12.3727
112	4.20887	5.4822	65.075	210.177	320.598	55.491	379.313	10.9644	8.41775
113	18.9097	8.69928	168.852	206.682	675.818	72.1213	703.026	37.8194	17.3986
114	6.30645	18.9942	88.9325	73.1155	812.462	57.9658	813.683	37.9884	12.6129
115	4.17933	5.87955	74.6184	146.357	314.051	57.8137	341.622	11.7591	8.35867
116	8.88708	25.6057	46.6473	292.838	207.668	70.3732	352.033	51.2114	17.7742
117	23.1133	15.1959	40.4896	-221.719	380.142	78.2081	433.072	46.2265	30.3919
118	8.04953	16.1026	62.7465	312.937	464.216	65.62	555.986	32.2053	16.0991
119	2.84857	4.43729	47.3137	499.736	458.45	56.5231	675.809	8.87458	5.69714
120	17.4587	7.50357	167.439	254.542	815.759	71.0364	851.591	34.9175	15.0071
121	4.86208	3.53811	30.4529	-104.116	294.361	59.4382	306.522	9.72416	7.07621
122	7.91894	5.14613	17.7236	-92.2855	490.266	61.344	495.09	15.8379	10.2923
123	16.7138	10.1852	139.599	549.298	535.838	71.0116	764.073	33.4275	20.3704
125	5.16338	4.26643	141.984	280.038	253.614	64.4249	372.278	10.3268	8.53286
127	7.97191	3.5007	136.7	449.912	379.62	67.0877	584.834	15.9438	7.00139
128	11.3897	5.56989	4.04366	15.565	839.97	74.7581	836.781	22.7795	11.1398
131	3.47935	6.14886	49.235	655.456	658.528	66.4474	926.75	12.2977	6.95871
132	19.1096	12.9613	3.66326	23.7123	884.415	80.1713	881.093	38.2192	25.9226
133	5.75245	3.705	12.6153	1.86893	305.897	68.6329	298.104	11.5049	7.41
134	8.78618	16.3562	114.049	-98.2798	400.259	73.366	405.566	32.7124	17.5724
137	4.44851	5.67418	113.462	-200.766	633.801	68.1746	661.334	11.3484	8.89701
138	3.87276	9.86769	75.7727	115.451	162.99	71.8523	186.365	19.7354	7.74553
140	3.41487	5.8531	52.4544	346.051	334.152	70.7433	475.82	11.7062	6.82975
141	7.057	5.15903	15.5025	-140.495	781.005	73.3636	790.143	14.114	10.3181
142	17.0969	10.4324	28.9743	-320.835	753.911	84.5288	814.967	34.1937	20.8648
143	3.58764	7.71176	60.1627	219.058	236.114	72.5437	313.805	15.4235	7.17528
144	7.60225	13.9723	48.0207	505.807	445.736	77.8743	669.669	27.9446	15.2045
146	25.3095	9.00211	41.8023	-20.231	149.471	84.5508	124.909	50.619	18.0042
148	2.99885	4.31513	78.1213	93.7083	96.8393	71.7681	114.054	8.63027	5.99771
149	6.84273	4.44405	18.5897	-119.295	597.98	77.5585	604.81	13.6855	8.8881
151	6.0155	6.97209	94.1591	10.5195	916.28	76.9457	913.104	13.9442	12.031
152	3.61512	7.19464	124.588	-215.297	445.992	75.9327	489.383	14.3893	7.23024
153	3.04522	7.74484	61.9023	306.122	412.996	75.533	508.499	15.4897	6.09044
154	5.57594	11.5007	48.3586	438.43	375.052	78.4374	571.605	23.0015	11.1519
155	7.43318	14.8421	62.8018	243.246	292.324	82.7385	371.182	29.6842	14.8664
156	6.27775	5.48614	20.1689	-184.063	729.533	78.7579	748.261	12.5555	10.9723
157	5.58921	4.49474	32.7198	-40.6352	210.243	79.4553	198.847	11.1784	8.98948
160	4.73784	11.7094	56.8571	389.034	443.745	83.1335	584.249	23.4187	9.47568
161	5.059	3.61202	20.2074	-235.267	872.704	80.6633	900.254	10.118	7.22404
162	6.34475	4.02591	6.6375	49.3107	294.47	83.0172	286.797	12.6895	8.05183
164	6.06401	12.0147	108.323	-86.2846	539.581	87.7246	539.349	24.0295	12.128
165	3.4776	6.68678	65.1069	110.199	39.3013	83.4179	82.0357	13.3736	6.95521
166	6.69285	4.14558	173.052	146.834	500.709	85.1898	514.794	13.3857	8.29117
167	4.87624	4.2334	176.923	90.4749	99.0481	85.0272	103.762	9.75249	8.46679
168	5.63882	9.44032	76.7727	143.252	232.022	86.362	258.644	18.8806	11.2776
169	7.57937	4.80233	23.0324	22.5446	173.027	88.4442	150.413	15.1587	9.60467
170	4.53068	4.77649	110.577	5.70541	229.163	85.8834	212.538	9.55298	9.06137
171	7.13828	3.84986	169.607	116.353	144.118	88.4455	162.744	14.2766	7.69973
172	7.79157	11.7301	120.9	-19.0804	212.763	92.8915	192.362	23.4601	15.5831
174	9.78193	8.65074	28.9674	-253.574	646.221	91.1214	688.184	19.5639	17.3015
175	4.63254	4.23631	2.41487	55.2818	729.652	85.9765	726.675	9.26509	8.47262
178	3.55865	7.14108	76.0094	100.494	38.6628	88.1652	61.8115	14.2822	7.11731
179	7.24607	10.3186	64.4694	181.949	159.992	95.2275	222.789	20.6372	14.4921
180	11.8961	3.38356	141.171	321.554	250.38	93.5131	396.664	23.7922	6.76712
181	9.27448	7.5017	147.97	346.886	377.897	93.6581	504.346	18.549	15.0034
182	20.5328	19.3171	31.2712	-305.199	695.185	100.003	752.614	41.0656	38.6343
183	13.0751	4.24573	19.1077	-3.75895	307.185	97.0039	291.491	26.1502	8.49147
184	5.43069	9.82486	101.567	25.8641	326.654	90.8395	314.833	19.6497	10.8614
185	17.0818	6.12139	151.042	319.998	377.152	97.3824	484.932	34.1637	12.2428
186	10.8067	5.9757	144.407	433.648	443.25	94.6427	612.833	21.6134	11.9514
188	4.97743	6.61865	83.133	103.113	79.8224	92.8291	91.5785	13.2373	9.95487
189	4.9603	9.94088	76.9938	93.8273	-12.0488	94.1319	9.37678	19.8818	9.92059
191	9.85405	4.76425	159.372	393.869	761.156	100.464	851.116	19.7081	9.5285
192	4.89018	3.52028	142.557	624.169	663.054	92.4521	905.914	9.78037	7.04055
193	10.0297	3.53904	10.5132	2.67816	534.639	100.184	525.175	20.0593	7.07809
194	7.20426	4.93982	3.85367	44.6651	790.762	97.71	785.972	14.4085	9.87964
196	28.0114	17.0387	168.571	238.517	560.806	122.664	596.948	56.0228	34.0774
198	5.84438	11.9058	113.703	-10.9149	272.802	99.6722	254.176	23.8115	11.6888
199	10.849	5.92658	5.71761	76.2663	284.619	104.242	275.605	21.6979	11.8532
201	3.42274	3.05849	152.207	293.881	350.896	96.3633	447.447	6.84548	6.11698
202	4.4986	3.4105	21.0972	-100.836	535.115	98.5385	535.543	8.99719	6.821
203	14.1252	7.1408	25.1206	-140.238	552.184	107.443	559.491	28.2504	14.2816
207	11.0399	5.56976	153.671	152.818	67.0116	107.244	127.839	22.0798	11.1395
208	9.98256	7.65947	156.219	250.818	309.478	104.726	384.342	19.9651	15.3189
209	5.93774	11.5907	85.7338	106.109	61.6011	101.232	69.3239	23.1814	11.8755
211	4.67107	8.1462	121.098	-69.3053	314.647	103.17	305.224	16.2924	9.34215
212	2.94875	4.71127	115.626	-271.8	799.106	100.552	838.054	9.42254	5.89751
213	9.30222	6.75501	15.1794	93.0398	66.8725	107.304	40.1776	18.6044	13.51
214	7.11492	4.80723	146.789	435.684	471.177	106.444	632.849	14.2298	9.61445
215	17.3062	8.72537	22.186	-135.01	642.737	117.692	646.132	34.6124	17.4507
216	9.97982	18.7248	54.1531	186.445	62.3033	114.643	159.688	37.4497	19.9596
217	12.4821	6.74393	41.5623	-275.133	478.739	111.747	540.742	24.9642	13.4879
219	4.07945	7.19785	55.9302	169.083	58.855	107.09	143.474	14.3957	8.15889
220	7.86627	3.60963	137.18	381.21	253.886	107.051	445.33	15.7325	7.21926
221	11.8762	19.4346	106.904	-128.288	821.713	116.178	823.513	38.8692	23.7524
222	7.27866	8.9226	72.7487	108.924	-17.2717	109.146	15.8082	17.8452	14.5573
223	9.26577	4.17826	174.293	129.159	177.407	110.878	189.371	18.5315	8.35652
224	2.80395	3.91809	59.7635	548.158	732.225	104.856	908.645	7.83618	5.60789
225	3.05513	4.97177	90.1429	106.958	88.2558	107.178	87.9888	9.94354	6.11025
226	9.47906	30.4886	65.9058	144.642	23.1815	122.576	80.2102	60.9773	18.9581
227	39.4632	14.6458	31.259	-109.429	440.089	134.822	432.985	78.9265	29.2916
228	5.16761	10.8583	122.745	-280.736	640.823	110.497	690.838	21.7166	10.3352
231	2.80604	5.68541	112.712	17.9	237.935	108.379	212.573	11.3708	5.61208
232	20.5798	7.91224	3.63452	109.172	245.127	124.492	237.713	41.1596	15.8245
234	14.7675	9.80282	26.6328	-101.181	471.528	120.928	466.854	29.5351	19.6056
235	3.06187	6.59259	69.7495	412.28	804.511	108.335	897.483	13.1852	6.12374
236	15.484	7.58366	41.7124	-491.871	732.504	120.224	874.097	30.968	15.1673
237	4.28864	8.70582	78.2652	120.998	37.03	110.937	60.8648	17.4116	8.57727
238	4.96099	4.03856	17.4449	-15.6727	421.271	111.34	406.593	9.92198	8.07712
239	4.31297	2.66611	37.8081	-293.39	557.642	110.046	620.43	8.62595	5.33222
240	3.37118	3.90972	105.448	-74.3759	679.001	109.174	674.281	7.81944	6.74235
241	9.82576	14.6971	75.6945	309.58	735.689	118.198	789.371	29.3942	19.6515
242	7.90948	12.1615	97.674	18.5729	726.778	115.458	717.789	24.3231	15.819
244	3.02155	5.5082	82.5581	175.98	489.942	111.041	508.608	11.0164	6.0431
246	7.8412	12.998	118.089	7.67099	242.231	120.82	210.089	25.996	15.6824
249	13.3215	9.27069	38.1432	-79.7291	301.308	123.392	286.213	26.6429	18.5414
250	3.34506	5.64136	107.92	-64.8518	577.723	116.056	569.65	11.2827	6.69012
251	15.2843	10.6463	156.295	328.564	422.107	131.146	518.584	30.5686	21.2926
252	18.3924	7.90503	29.2478	-73.3427	404.586	133.684	388.842	36.7849	15.8101
253	7.59231	3.19009	177.938	139.985	480.142	122.614	484.869	15.1846	6.38018
255	25.9225	19.7463	157.148	390.542	569.112	138.87	676.111	51.845	39.4927
256	6.4401	4.3545	165.842	301.791	708.058	119.437	760.367	12.8802	8.709
257	5.86661	3.35	163.38	358.011	780.432	119.836	850.226	11.7332	6.7
259	4.73707	2.72745	32.7901	-383.284	813.341	118.264	891.316	9.47414	5.45491
261	4.25781	10.1588	86.5089	122.955	22.7114	121.344	30.1564	20.3177	8.51562
262	3.88423	8.25192	59.0903	166.591	39.952	122.408	119.853	16.5038	7.76846
263	3.20393	4.9092	58.106	197.857	89.0838	120.919	180.172	9.81841	6.40787
265	11.1848	6.68437	178.353	150.934	745.075	129.461	749.105	22.3695	13.3687
266	17.0003	6.5251	35.3014	-39.624	286.768	133.379	256.936	34.0007	13.0502
267	4.39702	6.33187	118.299	106.741	64.0194	124.333	5.76471	12.6637	8.79403
268	2.98212	7.12641	59.2202	300.319	263.557	123.144	380.118	14.2528	5.96424
270	15.918	9.33196	0	139.295	726.954	139.295	726.954	31.836	18.6639
271	4.27636	4.7578	64.8954	495.246	759.384	126.277	897.767	9.5156	8.55272
272	4.58063	8.33477	52.2162	181.197	21.0158	130.329	127.626	16.6695	9.16125
274	3.72731	7.47961	49.1785	219.012	52.8837	131.167	183.189	14.9592	7.45462
277	4.98758	7.83737	81.7712	143.653	83.9898	130.153	103.686	15.6747	9.97516
278	11.4832	4.31865	29.3187	-120.851	495.51	137.264	491.217	22.9665	8.63729
279	3.28187	4.82349	51.7182	433.549	339.481	130.006	535.08	9.64698	6.56374
280	9.87753	3.72508	5.85488	70.9637	635.29	135.399	624.737	19.7551	7.45017
281	3.93207	2.98814	28.2616	-195.354	638.613	130.315	654.987	7.86414	5.97628
283	4.15536	9.00843	127.493	52.6082	152.652	134.655	89.0963	18.0169	8.31073
284	2.64475	4.29827	52.0572	201.671	44.6863	131.566	159.243	8.59655	5.2895
285	5.4719	13.8437	45.1958	479.942	284.473	140.065	540.047	27.6874	10.9438
287	6.23536	3.65115	38.1394	-334.529	643.534	134.321	712.743	12.4707	7.30229
288	10.2524	5.42402	163.554	353.432	704.425	139.537	775.666	20.5047	10.848
289	13.2702	7.7374	16.495	-111.917	883.882	143.652	879.282	26.5404	15.4748
290	6.57875	3.07328	178.66	140.142	192.336	135.606	195.56	13.1575	6.14655
294	4.599	2.74183	42.146	-440.721	685.49	133.212	803.981	9.198	5.48365
295	26.697	8.32358	135.402	122.012	-83.9096	145.794	25.9201	53.394	16.6472
298	5.35187	4.61226	146.35	133.27	-45.6711	136.246	35.8289	10.7037	9.22452
299	4.29348	8.92805	64.1809	215.778	132.521	136.52	213.27	17.8561	8.58696
300	4.66634	2.74356	17.8901	-131.177	847.508	135.514	846.825	9.33268	5.48712
301	12.7935	5.62751	169.98	172.477	141.982	145.143	169.825	25.5869	11.255
303	6.86828	5.40256	138.805	138.578	-53.8097	139.716	50.7812	13.7366	10.8051
305	3.59928	4.11899	73.4481	347.585	691.417	136.209	761.788	8.23798	7.19856
306	3.57152	4.36839	68.27	339.653	479.763	137.892	571.421	8.73679	7.14304
308	6.48116	17.2773	49.1337	415.807	254.155	148.157	464.263	34.5545	12.9623
309	7.7411	18.8282	134.488	-290.243	510.195	150.466	567.362	37.6563	15.4822
310	7.12819	18.6124	92.6503	111.296	696.923	143.403	691.032	37.2248	14.2564
313	3.0897	4.34432	107.224	23.8821	393.963	139.466	369.224	8.68864	6.17939
314	5.58137	6.441	54.1318	375.081	274.856	142.909	442.503	12.882	11.1627
315	2.90976	6.28938	103.176	-68.4296	902.806	139.16	894.637	12.5788	5.81952
316	4.57301	9.25444	75.3354	166.458	72.1458	142.771	111.936	18.5089	9.14602
317	3.70487	7.94459	55.3375	192.634	26.904	143.143	131.688	15.8892	7.40975
319	4.24194	3.57543	176.036	176.132	493.877	141.572	504.87	8.48388	7.15086
320	7.70723	4.26305	13.7924	-2.8835	620.221	145.063	603.025	15.4145	8.52611
321	30.1821	20.0272	40.3329	-400.217	713.033	156.41	802.574	60.3642	40.0544
322	8.56056	4.97649	3.83126	89.6728	827.48	144.763	819.639	17.1211	9.95298
324	10.2107	8.54862	147.148	471.27	455.818	148.632	638.572	20.4214	17.0972
326	4.40342	3.32983	27.8809	41.072	229.059	143.42	183.263	8.80685	6.65966
328	4.11328	7.95372	54.9598	611.976	621.143	144.425	859.927	15.9074	8.22657
329	13.094	2.68917	30.9425	51.2851	206.592	150.211	150.821	26.1879	5.37834
332	4.06866	5.75706	48.772	204.252	10.9674	146.389	142.862	11.5141	8.13732
334	8.66138	4.68028	12.1772	-10.1814	759.498	150.253	744.557	17.3228	9.36055
335	10.5624	4.00764	168.563	308.497	761.778	151.322	807.823	21.1247	8.01529
336	6.09434	3.66676	152.794	511.451	673.094	147.136	832.459	12.1887	7.33352
338	7.30723	4.04652	179.039	164.49	761.87	151.686	764.522	14.6145	8.09304
339	2.96275	3.46617	123.524	-371.285	826.184	146.774	893.806	6.93235	5.92549
340	6.58246	12.8858	72.4303	207.976	150.843	152.739	206.587	25.7716	13.1649
343	4.64554	3.07869	15.6452	-83.2556	854.563	150.288	845.354	9.29109	6.15738
344	9.9072	5.29555	165.775	154.251	-28.5439	156.536	10.2346	19.8144	10.5911
346	21.8296	14.5691	15.4345	97.4095	298.426	173.318	261.739	43.6592	29.1381
347	3.06459	3.61956	97.7809	96.1908	411.323	150.992	394.513	7.23911	6.12918
349	2.85834	3.695	88.626	158.997	279.733	152.244	283.465	7.39	5.71667
350	16.0873	36.5812	122.358	-125.191	519.213	172.136	505.593	73.1625	32.1746
351	5.73587	3.05212	170.671	183.393	158.1	155.341	185.736	11.4717	6.10424
352	6.9266	12.1292	75.2692	214.221	182.94	160.662	231.399	24.2584	13.8532
353	5.56044	8.88769	104.487	120.604	165.398	158.144	129.969	17.7754	11.1209
356	9.83873	6.09488	23.9179	-3.14743	409.88	163.299	375.959	19.6775	12.1898
357	3.95204	10.5399	107.637	-100.927	840.894	158.596	831.947	21.0798	7.90409
359	5.6539	8.18117	102.063	40.9111	571.03	159.347	549.871	16.3623	11.3078
360	6.39514	4.64974	150.622	429.329	436.349	160.062	590.85	12.7903	9.29948
361	14.3787	6.68066	144.53	633.464	606.925	163.717	861.877	28.7573	13.3613
362	7.49629	3.88507	5.13951	129.833	369.964	162.452	356.846	14.9926	7.77013
363	4.2815	9.16541	56.7871	469.365	422.827	161.086	610.85	18.3308	8.563
364	3.1179	4.28818	92.3696	148.364	258.739	158.934	252.384	8.57636	6.23581
366	9.89153	7.68745	24.6956	-17.6051	433.654	165.184	401.348	19.7831	15.3749
367	5.25373	8.01826	47.649	610.319	426.33	163.839	726.225	16.0365	10.5075
368	3.95812	2.67214	158.269	314.745	354.131	161.258	445.498	7.91623	5.34429
371	5.93926	3.30761	135.057	226.037	-5.59742	163.945	155.711	11.8785	6.61521
373	12.5208	6.75206	141.654	336.35	147.485	172.292	324.343	25.0417	13.5041
377	9.26156	12.3195	60.7971	252.215	95.0489	173.783	206.025	24.6391	18.5231
378	12.6705	5.60906	1.80232	159.039	470.29	173.751	465.055	25.3411	11.2181
380	12.1634	14.4068	120.836	-240.485	745.693	175.735	763.55	28.8135	24.3267
384	26.6773	8.86599	36.539	51.3291	253.085	191.92	172.782	53.3546	17.732
385	8.89583	4.98278	21.587	56.2183	330.247	173.778	286.4	17.7917	9.96557
386	7.96752	13.2993	46.5787	412.127	176.605	177.945	411.551	26.5985	15.935
387	8.81738	14.6597	53.548	475.509	343.411	178.44	558.747	29.3194	17.6348
388	8.03965	4.74271	148.38	481.234	451.679	172.983	636.928	16.0793	9.48542
389	11.0613	25.8653	111.464	-82.9356	696.209	177.574	678.272	51.7306	22.1227
391	11.2342	7.7292	14.8589	10.7645	646.894	176.293	622.502	22.4684	15.4584
392	10.0405	4.45506	146.646	592.554	581.906	175.013	811.853	20.0811	8.91013
395	13.0424	26.5862	55.1391	352.836	179.831	186.728	349.236	53.1725	26.0848
399	10.2252	4.62187	38.9096	-235.811	572.869	176.322	593.883	20.4503	9.24375
402	5.4769	3.44401	33.4083	-317.367	795.436	173.041	838.747	10.9538	6.88801
403	5.46163	2.81245	136.65	358.799	127.878	173.13	339.287	10.9233	5.62489
404	8.44429	6.05509	178.333	201.13	708.132	180.449	713.682	16.8886	12.1102
406	7.21501	3.07943	20.6699	-37.9971	604.973	177.994	579.443	14.43	6.15885
408	3.32132	4.96208	67.7328	252.204	146.73	177.796	231.354	9.92417	6.64264
410	13.9618	7.02682	38.032	-31.8955	347.829	189.175	293.624	27.9236	14.0536
412	7.05405	9.54858	64.339	360.027	323.589	184.389	447.582	19.0972	14.1081
414	3.5537	4.86809	57.6835	605.071	619.123	180.37	846.695	9.73618	7.1074
416	6.17321	4.58007	25.6085	-1.03825	428.332	184.197	386.705	12.3464	9.16014
419	8.70968	8.47677	135.56	649.781	395.03	187.351	736.997	17.4194	16.9535
421	18.4529	8.68512	43.5449	-144.949	436.338	195.539	416.131	36.9059	17.3702
422	4.33151	3.45691	167.755	282.049	429.847	184.464	479.889	8.66303	6.91383
423	9.53752	13.3188	92.312	192.007	15.4443	192.474	7.68587	26.6376	19.075
424	6.81635	10.0883	107.421	-77.5364	882.297	190.177	865.039	20.1766	13.6327
425	2.89963	4.28264	122.895	-18.1881	370.281	185.828	320.791	8.56528	5.79927
427	2.77702	6.05062	113.53	80.6087	284.75	187.585	228.894	12.1012	5.55404
428	6.0767	15.2877	72.6849	364.092	516.923	193.742	601.861	30.5754	12.1534
429	5.37993	11.3746	120.376	-258.344	823.686	193.63	841.253	22.7493	10.7599
430	5.86976	18.1965	78.5548	302.438	518.303	193.578	568.009	36.393	11.7395
431	3.88158	6.80911	97.2231	162.894	234.368	191.069	212.027	13.6182	7.76317
432	24.6782	12.4765	38.3538	22.9382	308.118	209.18	227.391	49.3563	24.9531
433	5.01644	2.86187	155.114	445.431	504.697	191.691	645.277	10.0329	5.72375
434	7.06522	14.5476	107.485	-12.3147	694.083	196.795	665.713	29.0951	14.1304
435	5.13875	9.86128	104.242	-13.633	842.868	194.142	820.318	19.7226	10.2775
436	4.35872	5.3676	94.0747	164.411	411.511	193.236	398.789	10.7352	8.71743
437	4.08206	9.03455	125.13	-122.344	513.52	195.436	490.383	18.0691	8.16412
438	4.43414	7.77015	90.5243	187.803	795.812	195.077	794.061	15.5403	8.86828
441	5.80601	4.84676	43.2757	-287.454	593.983	197.897	629.51	11.612	9.69351
442	3.40993	2.83132	157.144	354.506	335.507	196.354	446.862	6.81986	5.66264
443	4.14437	3.16766	145.053	179.235	-90.0654	198.506	28.8455	8.28875	6.33533
444	3.15036	10.0226	66.3103	259.881	98.2522	198.506	194.388	20.0453	6.30073
448	10.9494	8.34582	11.3399	50.0753	800.08	206.416	774.614	21.8988	16.6916
449	3.66622	5.97857	116.058	-43.7072	545.968	200.571	509.669	11.9571	7.33243
450	4.21995	3.18499	34.7941	-188.956	620.427	198.861	617.324	8.4399	6.36999
452	6.12945	8.15536	51.0948	353.646	110.925	205.538	308.422	16.3107	12.2589
453	13.4076	6.38427	3.51397	159.58	819.645	209.518	808.323	26.8152	12.7685
454	3.03038	8.18484	113.737	73.7134	331.314	200.842	273.614	16.3697	6.06077
455	3.56062	2.88749	28.2437	-177.285	753.872	200.572	748.013	7.12124	5.77497
456	15.0703	6.12289	20.4829	109.427	314.083	212.415	255.934	30.1407	12.2458
458	3.37468	10.1853	77.0424	361.326	666.205	202.742	730.261	20.3706	6.74936
459	7.45039	4.00944	177.418	224.527	382.593	207.066	392.318	14.9008	8.01888
460	10.0642	7.86101	9.05166	100.821	719.175	212.709	694.357	20.1284	15.722
461	4.12935	7.71271	68.1322	513.316	731.102	204.069	869.689	15.4254	8.2587
462	2.90742	5.3857	97.6268	144.549	460.343	204.366	437.086	10.7714	5.81483
464	7.31684	9.65114	100.053	110.517	575.203	209.231	547.079	19.3023	14.6337
466	8.14581	4.67905	168.575	346.367	658.773	209.008	714.33	16.2916	9.3581
467	6.81982	14.1313	77.2199	370.849	683.97	210.361	749.061	28.2626	13.6396
471	6.42426	10.7208	133.311	-429.651	767.111	213.568	852.905	21.4416	12.8485
472	5.24887	3.71017	17.3506	128.406	291.851	209.598	240.278	10.4977	7.42034
474	6.14346	8.48839	99.7294	118.979	553.657	210.833	525.587	16.9768	12.2869
475	17.1053	10.2408	37.5394	-217.003	642.562	219.448	641.731	34.2106	20.4816
479	8.30661	6.87606	145.073	681.34	600.375	214.886	882.325	16.6132	13.7521
481	6.81959	4.79919	29.1697	-138.034	685.55	213.607	665.886	13.6392	9.59838
484	14.9132	6.23428	177.458	235.132	185.715	226.665	195.959	29.8265	12.4686
486	3.63513	7.29991	89.6074	216.889	318.963	214.698	320.441	14.5998	7.27025
487	3.5027	2.63968	41.8602	-296.147	651.138	213.951	682.575	7.00539	5.27935
488	5.67288	3.9861	30.2725	-228.844	822.824	217.159	825.985	11.3458	7.9722
490	8.43142	4.23267	37.6646	-29.7612	399.094	220.303	334.108	16.8628	8.46534
491	6.32171	7.67027	94.8008	168.71	613.125	219.432	596.855	15.3405	12.6434
492	6.21232	9.8576	112.72	96.1659	339.78	219.934	276.274	19.7152	12.4246
493	3.84222	6.74262	67.8327	437.986	495.266	218.744	623.916	13.4852	7.68443
494	3.82969	2.82923	21.0719	-80.6187	814.719	217.695	789.224	7.65938	5.65846
498	9.35442	12.4552	89.2536	232.979	468.281	226.859	471.276	24.9105	18.7088
500	3.28088	4.28735	59.2474	533.942	467.282	219.924	674.596	8.57471	6.56175
502	3.24912	6.96741	74.2881	262.406	116.827	220.965	183.522	13.9348	6.49824
503	3.20364	2.66871	144.469	604.456	468.177	219.834	732.277	6.40728	5.33741
506	9.66196	4.71083	20.4227	-82.8147	875.086	227.747	848.979	19.3239	9.42166
507	4.98463	3.29475	136.37	651.611	359.626	223.507	709.911	9.96927	6.58949
509	8.32645	6.00695	136.156	280.841	-40.231	230.418	165.522	16.6529	12.0139
510	3.3039	3.84323	63.8287	310.194	117.176	226.712	241.976	7.68647	6.6078
512	4.25401	3.31095	145.862	626.403	518.68	227.384	780.837	8.50801	6.62189
513	5.56127	12.4835	131.438	-369.841	772.583	234.039	823.95	24.9669	11.1225
516	4.97476	3.649	144.338	633.464	490.082	228.946	767.49	9.94952	7.298
517	6.08022	3.90168	17.2589	23.2077	704.89	231.296	666.266	12.1604	7.80335
519	7.02785	16.5768	45.1301	646.002	311.309	238.2	676.381	33.1537	14.0557
522	16.2019	10.0336	177.052	284.873	789.445	243.901	803.05	32.4037	20.0673
523	5.4496	3.2606	3.67133	186.142	741.784	233.258	728.343	10.8992	6.5212
524	4.15108	13.0689	116.139	-101.48	745.03	237.116	713.544	26.1378	8.30216
525	6.01824	17.9993	105.509	166.556	292.097	238.595	236.926	35.9986	12.0365
526	18.3614	10.754	17.3836	12.6955	793.071	249.059	753.055	36.7229	21.508
527	2.80954	4.68129	118.406	-207.71	879.489	235.68	872.41	9.36258	5.61909
528	5.55567	8.59513	60.4041	552.669	488.329	239.386	697.569	17.1903	11.1113
529	3.8835	2.9207	43.032	-355.189	727.498	236.816	774.164	7.76701	5.8414
531	6.86113	10.1274	69.3778	452.168	513.024	242.505	639.407	20.2548	13.7223
532	5.58946	5.16967	144.346	577.125	392.328	240.265	655.185	11.1789	10.3393
534	17.3451	11.2542	27.8903	-185.885	884.288	249.359	868.527	34.6902	22.5083
535	5.94339	3.9712	44.3291	-422.556	779.834	242.662	853.117	11.8868	7.9424
536	2.65501	4.50533	83.7239	262.567	179.278	241.395	206.907	9.01066	5.31002
537	24.3043	19.1952	151.917	319.325	36.802	264.406	182.791	48.6087	38.3904
541	3.10501	3.88579	88.2134	269.806	759.657	245.991	767.699	7.77159	6.21002
542	3.73183	4.21889	66.358	556.16	651.55	248.196	819.896	8.43778	7.46365
543	3.63543	4.07906	76.3674	427.327	703.456	249.487	784.356	8.15813	7.27086
546	10.1878	4.81136	168.678	396.139	658.518	259.15	723.474	20.3756	9.62272
547	3.10116	5.89824	126.205	-229.62	742.983	253.582	735.15	11.7965	6.20233
548	7.06617	5.7064	150.91	558.631	477.177	256.17	688.581	14.1323	11.4128
550	12.3534	5.41781	13.849	55.6033	870.582	262.373	831.964	24.7067	10.8356
551	9.44121	3.54788	23.9047	-32.9691	724.161	263.301	675.402	18.8824	7.09576
552	3.92427	8.31548	89.7851	261.153	770.717	258.261	771.691	16.631	7.84855
554	3.5581	7.71968	85.7037	271.796	161.974	258.898	181.88	15.4394	7.1162
555	4.66027	2.64529	41.9299	55.0204	325.854	258.676	205.658	9.32054	5.29058
558	5.09606	3.15028	165.035	419.547	557.008	261.487	646.453	10.1921	6.30055
560	2.81219	5.55237	47.6479	762.26	448.01	261.507	844.611	11.1047	5.62439
561	5.041	5.96971	55.8855	726.737	606.318	261.626	909.571	11.9394	10.082
563	9.33268	15.5807	56.3189	616.067	434.883	271.479	703.534	31.1615	18.6654
568	10.7774	5.84762	7.02028	173.452	820.792	272.47	793.439	21.5548	11.6952
570	10.2301	7.43186	157.792	551.469	609.83	280.057	773.032	20.4602	14.8637
571	5.4889	7.74036	96.1162	185.873	836.616	273.952	812.05	15.4807	10.9778
572	4.69697	11.8684	107.429	-0.0290409	916.808	274.583	874.724	23.7367	9.39395
573	4.12487	2.68335	151.198	667.164	651.353	270.825	892.201	8.24974	5.36669
576	7.97104	8.42279	88.1797	300.769	724.889	277.591	734.077	16.8456	15.9421
577	5.78297	8.79019	127.207	-232.877	768.784	279.405	753.123	17.5804	11.5659
578	4.97849	7.82355	52.4417	735.946	502.016	277.396	846.574	15.6471	9.95699
581	4.36965	5.99659	131.596	-359.443	828.293	281.068	858.062	11.9932	8.73929
582	21.5513	10.5446	173.294	313.085	121.003	296.813	156.734	43.1026	21.0891
587	4.74041	3.05085	154.032	607.896	596.43	285.364	802.393	9.48081	6.10171
588	4.37139	7.70142	66.28	552.706	540.865	288.441	717.51	15.4028	8.74277
589	6.57791	14.6767	72.7883	523.085	699.394	292.707	822.856	29.3533	13.1558
590	3.02315	7.23898	60.5267	681.079	619.989	287.892	874.856	14.478	6.04631
591	3.60089	6.83649	99.8447	132.845	928.922	289.714	892.53	13.673	7.20178
592	6.28928	3.12319	153.515	666.116	683.5	291.395	908.83	12.5786	6.24639
593	11.7741	22.6503	104.466	101.754	803.841	299.336	752.935	45.3005	23.5482
595	6.87549	3.86825	35.8758	136.586	312.259	293.667	172.977	13.751	7.73649
598	3.66379	5.5295	107.715	41.2658	842.062	295.532	789.577	11.059	7.32759
599	6.76489	20.6954	125.293	-252.738	886.164	305.706	869.314	41.3908	13.5298
601	11.8775	9.30375	16.5603	93.2549	761.199	306.347	703.045	23.755	18.6075
602	3.53371	3.72542	76.1362	453.481	592.013	298.415	683.427	7.45085	7.06742
603	4.30413	7.39385	111.174	-23.0843	890.119	299.982	838.364	14.7877	8.60826
604	8.83631	3.87172	8.74645	279.907	181.957	304.321	137.277	17.6726	7.74343
606	5.07759	3.33991	143.829	668.663	403.347	301.725	720.25	10.1552	6.67981
607	10.9673	6.5439	141.604	800.655	514.782	307.777	900.734	21.9346	13.0878
608	4.91428	3.46739	150.868	710.196	653.278	302.326	916.378	9.82856	6.93479
609	16.1792	6.8038	8.54929	196.69	821.192	316.583	782.827	32.3583	13.6076
612	17.181	6.278	26.8586	-54.0725	810.454	317.916	747.455	34.362	12.556
613	6.26255	5.42203	146.816	700.448	506.333	309.079	807.137	12.5251	10.8441
614	4.49078	3.6309	32.7659	-185.205	857.019	308.089	820.892	8.98155	7.2618
615	2.82929	4.59548	110.099	36.1834	797.884	308.162	736.861	9.19096	5.65858
617	10.7848	14.1441	53.5034	756.216	482.477	320.95	837.638	28.2882	21.5696
618	3.22631	8.30412	62.8413	611.33	501.709	314.92	725.439	16.6082	6.45262
620	7.26282	4.04277	18.619	8.8218	972.504	318.855	918.789	14.5256	8.08553
621	9.36216	5.89038	19.9884	256.47	240.275	323.154	138.132	18.7243	11.7808
622	10.2129	3.96694	43.5808	-288.149	777.373	327.168	761.775	20.4259	7.93388
623	11.6225	5.03244	160.323	597.978	700.183	327.298	860.646	23.245	10.0649
624	8.69315	6.34941	139.657	765.748	400.208	324.557	800.749	17.3863	12.6988
625	7.94271	2.72234	175.02	395.82	788.636	325.863	820.021	15.8854	5.44468
626	2.88591	5.36367	79.5248	484.782	858.269	320.66	932.103	10.7273	5.77183
628	4.73255	6.97259	106.534	108.208	779.181	325.476	716.169	13.9452	9.4651
629	3.38168	4.27034	56.2152	765.531	562.017	323.733	892.803	8.54069	6.76335
631	6.80312	4.88025	173.584	341.765	82.6217	330.391	120.298	13.6062	9.7605
633	12.6539	7.60565	171.33	465.316	818.163	336.667	878.956	25.3078	15.2113
634	7.59307	3.37701	140.243	846.312	501.435	329.935	926.727	15.1861	6.75402
636	6.97043	12.4692	52.1777	817.922	507.197	335.069	902.205	24.9385	13.9409
639	4.45727	5.93084	111.987	-0.093682	894.446	334.785	829.429	11.8617	8.91454
640	5.26436	3.17403	151.107	647.084	475.653	336.712	729.101	10.5287	6.34805
643	16.5492	10.5453	10.9679	196.927	850.375	355.122	797.375	33.0984	21.0907
644	3.53485	5.12149	63.8393	707.469	671.901	338.762	914.988	10.243	7.0697
645	4.46267	2.88292	21.8569	274.356	229.523	340.083	110.884	8.92534	5.76584
646	10.8203	5.09965	167.432	503.173	648.46	350.013	742.411	21.6406	10.1993
647	6.05171	4.69084	17.7757	76.67	879.69	341.572	814.286	12.1034	9.38169
648	7.54097	3.85235	159.699	358.714	-25.5306	345.289	100.512	15.0819	7.70469
650	13.1682	17.1017	77.2188	551.253	848.387	349.907	949.319	34.2034	26.3364
651	2.72261	9.94749	118.246	-54.2817	830.381	345.165	757.193	19.895	5.44521
652	4.2351	6.98928	88.0406	372.199	767.876	345.727	780.153	13.9786	8.4702
653	5.21001	6.87711	117.363	-82.6484	914.217	346.791	849.917	13.7542	10.42
656	8.13372	4.01324	6.19424	243.572	1020.24	352.233	988.003	16.2674	8.02648
657	5.39562	6.96306	126.661	-150.195	792.57	352.745	725.463	13.9261	10.7912
658	5.35139	9.24881	95.3379	265.976	940.234	352.292	911.413	18.4976	10.7028
660	10.391	5.16746	158.449	653.027	677.332	358.569	869.857	20.7819	10.3349
663	3.09063	3.7644	134.509	-366.011	881.381	356.845	885.132	7.52879	6.18126
665	3.37659	6.04629	131.116	-242.65	823.361	358.624	779.866	12.0926	6.75318
666	4.69211	2.94861	12.3275	171.554	900.559	359.868	843.169	9.38423	5.89723
667	2.67791	3.60663	56.2243	795.735	544.677	358.622	895.13	7.21326	5.35581
668	4.88039	9.19274	112.292	45.93	843.016	362.275	762.59	18.3855	9.76077
669	3.954	7.7479	104.596	135.984	920.195	363.48	856.232	15.4958	7.90801
670	4.42179	8.44385	108.581	82.6021	896.488	363.956	823.438	16.8877	8.84357
671	4.19222	10.0911	93.4777	304.314	989.364	363.768	969.083	20.1823	8.38444
672	7.39114	15.0892	57.1173	800.751	553.331	372.044	899.423	30.1784	14.7823
673	6.62137	12.6095	119.805	-140.51	994.525	372.405	932.812	25.2191	13.2427
674	19.8183	7.1557	11.5223	173.092	1071.97	383.73	1015.8	39.6366	14.3114
675	11.1201	19.8588	65.8074	750.675	745.563	379.21	987.713	39.7177	22.2401
677	4.79464	3.8308	33.229	-114.248	849.592	369.998	773.279	9.58928	7.66161
679	5.27599	2.82168	166.192	559.834	723.149	371.057	835.868	10.552	5.64336
680	8.49527	6.66985	17.4522	114.572	886.359	375.126	811.197	16.9905	13.3397
681	3.4424	4.94913	122.046	-193.094	1011.35	372.953	959.694	9.89825	6.88481
682	11.7315	6.29774	176.881	428.86	855.068	381.707	877.132	23.463	12.5955
684	3.5243	9.08511	117.218	-14.5821	854.469	377.841	766.528	18.1702	7.0486
685	10.8165	16.6359	104.478	161.992	910.902	384.584	841.474	33.2718	21.6331
686	4.00287	7.71802	119.874	-99.9643	934.28	378.685	859.924	15.436	8.00574
687	2.83636	6.70246	112.029	54.8867	873.178	378.389	788.843	13.4049	5.67272
690	3.30679	7.00315	55.2755	844.595	537.7	387.881	923.043	14.0063	6.61357
691	5.3239	5.1465	170.125	543.663	864.738	387.3	945.166	10.6478	10.293
692	23.4769	11.7991	36.1338	-232.637	1008.72	406.926	951.863	46.9537	23.5982
693	3.21419	7.12533	122.713	-85.4064	853.312	389.295	764.123	14.2507	6.42838
696	3.68518	9.99736	112.191	56.4006	903.081	393.308	814.89	19.9947	7.37036
697	4.19157	12.1129	111.962	72.3236	875.822	394.619	785.22	24.2257	8.38314
698	6.60887	22.7467	88.8346	417.149	911.837	398.517	920.133	45.4935	13.2177
699	5.20142	5.63186	96.6618	278.658	1035.7	396.926	996.379	11.2637	10.4028
700	8.44594	3.77227	18.9421	100.802	941.28	400.894	857.585	16.8919	7.54453
702	3.85582	3.50686	43.2736	-411.689	1014.44	395.636	1020.81	7.71164	7.01372
703	6.46981	10.2737	81.1893	414.875	49.093	402.46	112.06	20.5474	12.9396
705	10.0135	4.5182	32.1826	-130.065	968.854	405.949	889.269	20.027	9.0364
706	2.65792	3.72561	114.979	302.33	300.27	400.851	144.512	7.45122	5.31584
707	3.0818	5.1604	121.306	-112.099	958.768	402.413	877.42	10.3208	6.16361
708	3.42859	8.92515	112.342	77.1999	875.336	404.146	780.281	17.8503	6.85717
709	3.75603	6.78371	111.237	84.9255	893.99	402.99	802.514	13.5674	7.51207
712	11.8929	19.7604	98.753	257.709	1054.05	415.109	1002.56	39.5207	23.7858
714	3.37451	11.3175	88.7488	424.889	813.229	407.03	822.313	22.6349	6.74902
717	17.216	21.1893	113.823	40.392	953.76	422.185	856.183	42.3786	34.4321
718	5.22996	8.80927	87.0827	458.938	898.316	412.624	920.509	17.6185	10.4599
719	5.47741	8.35002	89.6343	419.548	794.614	414.468	797.275	16.7	10.9548
720	4.29041	6.04966	49.4967	901.112	414.142	416.195	900.165	12.0993	8.58082
721	3.60523	7.48808	100.309	268.33	840.679	414.45	779.085	14.9762	7.21046
723	4.82761	6.77376	72.2003	649.074	653.067	418.367	820.22	13.5475	9.65523
725	8.65617	5.25488	12.5025	204.409	1053.88	427.708	984.639	17.3123	10.5098
726	7.45185	5.61473	17.4193	378.067	217.879	425.953	94.7082	14.9037	11.2295
728	10.0614	5.56557	173.165	546.932	959.983	428.801	1018.25	20.1228	11.1311
729	2.91869	11.5398	85.4542	487.209	771.67	424.518	807.856	23.0796	5.83738
730	7.3429	19.2661	104.812	182.083	990.642	429.288	911.174	38.5321	14.6858
731	13.5176	21.4782	63.2763	820.851	656.485	437.957	955.49	42.9564	27.0351
732	3.98017	17.0242	91.722	407.833	849.214	433.168	836.576	34.0483	7.96034
733	5.87983	8.39517	60.5903	757.606	455.385	436.357	768.724	16.7903	11.7597
734	5.16779	9.4694	98.9838	291.882	943.673	435.66	886.518	18.9388	10.3356
735	5.87385	15.0734	57.5972	806.575	444.176	442.974	807.236	30.1468	11.7477
737	4.17208	9.11245	63.5835	840.211	697.099	442.344	998.115	18.2249	8.34417
738	4.91465	3.02422	25.0808	14.0695	1014.56	442.809	912.932	9.8293	6.04843
740	5.31859	3.28897	28.3506	21.5187	899.768	446.206	781.63	10.6372	6.57793
741	5.2119	6.96794	49.1817	898.881	355.797	447.691	856.827	13.9359	10.4238
742	2.83821	5.43418	70.921	713.275	702	444.63	896.588	10.8684	5.67642
744	4.41007	3.38513	16.2655	144.538	1099.57	446.729	1015.07	8.82014	6.77026
745	4.43162	2.995	11.3835	413.163	214.996	447.47	129.218	8.86324	5.99001
747	8.80084	17.1954	69.5304	713.333	607.383	455.884	818.492	34.3907	17.6017
748	20.8784	12.8131	16.1833	240.996	855.933	470.004	754.848	41.7568	25.6262
749	5.38553	8.94141	97.3478	323.451	1030.54	452.593	980.715	17.8828	10.7711
751	12.529	4.87416	144.569	885.021	454.156	457.839	883.121	25.0581	9.74832
753	3.3328	8.01409	91.348	432.079	967.866	454.729	957.433	16.0282	6.66559
754	3.44987	8.18119	79.8787	606.865	805.766	455.822	899.872	16.3624	6.89973
755	6.29597	8.6991	80.7575	614.698	916.824	459.464	1003.65	17.3982	12.5919
756	25.5667	9.42208	24.9278	126.714	853.751	474.744	720.809	51.1335	18.8442
760	3.08753	8.16175	122.373	-76.3217	982.328	461.511	870.518	16.3235	6.17505
762	3.75397	7.73923	88.7658	480.975	920.966	461.027	931.112	15.4785	7.50794
763	5.25571	4.91679	20.328	403.024	251.398	465.258	95.7322	10.5114	9.83358
767	5.88078	2.79967	176.743	475.147	81.8089	469.732	108.672	11.7616	5.59935
768	8.00683	19.9318	133.937	-260.603	962.474	480.167	873.905	39.8637	16.0137
769	3.15536	4.90985	55.5391	853.547	416.261	468.221	826.186	9.81971	6.31072
770	3.35263	5.09599	71.9923	726.581	711.998	470.878	901.74	10.192	6.70526
771	11.515	70.7405	88.5661	504.653	951.024	480.696	963.355	141.481	23.03
772	2.74062	3.72946	132.57	291.686	382.689	473.698	84.5101	7.45892	5.48124
773	16.1175	14.0051	31.3329	356.438	359.122	491.202	121.396	32.235	28.0101
774	14.2722	6.8214	168.194	629.048	617.538	489.398	733.174	28.5445	13.6428
775	4.02285	6.15646	93.5935	421.381	917.23	478.042	889.016	12.3129	8.0457
776	5.54506	9.33906	104.652	444.158	220.301	485.439	100.784	18.6781	11.0901
777	3.499	4.4002	94.2148	418.551	888.929	482.752	855.763	8.8004	6.998
778	5.355	10.5909	46.6556	973.039	311.074	494.119	894.102	21.1818	10.71
780	2.76703	5.97053	84.671	560.047	718.558	490.89	767.467	11.9411	5.53405
781	5.40759	4.14988	136.256	419.377	-277.01	494.508	89.8528	10.8152	8.29976
782	18.1389	7.67832	41.7763	-189.539	972.074	506.27	851.202	36.2777	15.3566
783	2.8128	9.99038	72.2652	770.653	769.277	499.698	967.468	19.9808	5.62559
784	4.73831	7.39543	86.025	504.855	32.1956	501.409	67.1151	14.7909	9.47663
785	5.76059	11.1451	69.8959	731.942	534.311	503.687	753.344	22.2902	11.5212
787	13.9673	24.9646	56.114	868.025	362.781	518.325	785.122	49.9292	27.9346
788	4.77346	5.55284	95.5655	411.615	966.423	503.402	921.947	11.1057	9.54692
789	10.2378	9.81473	173.826	586.543	658.561	512.313	717.823	20.4756	19.6295
790	5.45697	7.87111	60.398	885.439	529.952	508.087	898.164	15.7422	10.9139
791	5.00704	9.90616	62.4673	882.814	597.225	506.763	937.672	19.8123	10.0141
792	3.06248	6.26473	92.4482	460.286	1023.15	503.572	1002.55	12.5295	6.12496
793	15.8671	11.3592	19.9386	454.93	267.549	518.898	96.3742	31.7342	22.7185
794	2.88744	4.90244	60.2573	873.222	509.796	505.273	875.847	9.80489	5.77489
795	8.51902	5.58189	10.4074	317.992	1094.25	510.433	1018.8	17.038	11.1638
796	5.63991	9.78126	119.4	363.471	398.372	512.222	168.642	19.5625	11.2798
797	3.23485	4.74762	58.4044	870.482	444.218	508.713	834.434	9.49523	6.4697
799	3.02785	11.2623	72.4071	777.103	760.062	511.027	959.393	22.5246	6.05569
800	2.66259	5.58153	66.8574	769.626	499.459	511.396	761.746	11.1631	5.32518
802	3.45544	6.9844	79.6799	680.476	876.019	512.531	983.753	13.9688	6.91088
803	3.43349	8.04155	50.7578	865.26	245.301	514.949	737.343	16.0831	6.86698
804	5.54834	6.99573	83.9106	520.648	10.5182	516.594	65.689	13.9915	11.0967
806	5.1225	9.386	86.5931	570.895	881.49	517.503	913.858	18.772	10.245
807	9.27777	13.1139	58.5753	516.596	-159.704	524.091	133.061	26.2278	18.5555
808	24.0432	8.28351	1.75911	507.027	894.99	534.262	879.004	48.0865	16.567
809	5.56669	9.37774	80.6839	676.411	910.155	520.154	1007.65	18.7555	11.1334
810	3.16812	6.47214	109.253	216.261	953.403	518.535	828.774	12.9443	6.33624
811	4.48246	12.8539	64.6451	893.851	664.677	523.119	983.418	25.7078	8.96492
813	14.3095	5.75325	168.846	538.396	-13.1768	530.775	91.2201	28.6191	11.5065
814	2.69898	7.27138	68.0741	786.886	558.964	521.247	812.362	14.5428	5.39795
815	4.47527	7.10246	99.4383	401.017	780.508	523.581	704.181	14.2049	8.95055
816	4.23237	12.1828	85.5854	597.427	915.085	525.217	958.357	24.3655	8.46473
817	4.83838	9.39949	100.952	376.687	828.105	527.161	741.453	18.799	9.67675
818	7.51023	3.14372	37.6431	325.794	443.199	528.654	151.963	15.0205	6.28743
820	6.63341	3.35835	145.659	478.808	-239.841	530.648	72.0689	13.2668	6.71669
821	9.54707	12.3952	48.9269	516.158	-222.813	535.51	171.154	24.7904	19.0941
822	3.54875	4.38212	64.1062	833.795	508.547	528.002	821.613	8.76425	7.0975
825	2.9782	6.00587	57.4884	903.832	433.427	529.232	851.283	12.0117	5.95641
826	5.43044	14.7784	75.5324	748.46	767.687	532.932	930.333	29.5568	10.8609
827	7.61007	3.81515	167.466	741.517	880.693	532.715	1020.63	15.2201	7.6303
829	14.2691	9.46077	31.3048	87.7423	897.603	541.354	721.335	28.5383	18.9215
830	4.7235	2.68908	30.8831	53.9971	946.159	531.993	784.293	9.447	5.37816
831	3.18301	8.35951	63.8271	845.411	509.51	533.993	830.163	16.719	6.36602
832	3.30122	4.54144	49.6503	486.18	-251.317	533.236	123.247	9.08287	6.60243
834	15.7695	5.80769	30.1773	120.76	875.915	544.697	696.502	31.539	11.6154
835	11.0704	4.14109	27.0749	92.2851	1009.47	541.636	856.836	22.1408	8.28219
836	6.67578	12.4795	69.4861	787.956	564.393	540.206	804.73	24.9589	13.3516
837	9.57898	26.2835	103.759	297.99	1079.9	546.289	978.033	52.5669	19.158
838	23.8276	10.1559	15.8772	497.059	288.588	557.047	141.595	47.6552	20.3117
839	6.44511	3.26286	139.925	897.675	228.092	540.055	752.454	12.8902	6.52572
840	8.53044	5.37752	171.516	669.675	812.539	542.474	902.444	17.0609	10.755
841	18.3929	11.3517	9.18412	424.783	850.886	555.146	772.18	36.7859	22.7035
842	2.86541	4.46096	53.2901	553.465	-162.694	540.951	200.414	8.92191	5.73082
843	27.184	10.7273	33.4514	15.6395	1001.43	565.064	826.922	54.3681	21.4546
845	10.7591	8.33983	165.652	558.865	-26.7703	548.067	112.558	21.5182	16.6797
848	4.61998	8.34422	124.24	37.719	921.821	549.853	740.837	16.6884	9.23997
850	4.10867	2.75458	17.1304	330.994	786.477	547.964	654.093	8.21735	5.50916
854	2.86454	4.91686	73.0785	820.683	806.771	550.331	1010.71	9.83372	5.72908
855	2.74142	6.12017	64.2894	573.109	-84.9593	553.227	172.082	12.2403	5.48285
856	3.19186	3.82461	128.491	-60.0389	965.014	553.629	792.686	7.64923	6.38371
857	5.19888	3.48886	38.9341	-208.828	1141.77	555.08	1019.38	10.3978	6.97771
858	16.613	21.6003	85.7064	573.627	30.0186	569.769	72.8805	43.2006	33.226
861	10.4662	8.39097	31.4073	146.361	842.836	564.134	643.076	20.9324	16.7819
862	19.4493	9.82042	39.394	-65.5192	978.988	570.681	798.144	38.8985	19.6408
864	4.09549	3.35122	155.994	575.008	-80.5149	558.028	160.379	8.19098	6.70245
865	5.66715	4.28938	15.5246	271.043	1117.78	560.331	1004.46	11.3343	8.57875
867	17.7023	14.3216	175.357	633.946	685.026	576.415	734.094	35.4046	28.6431
869	10.4443	14.917	103.616	508.52	316.709	568.787	188.091	29.8339	20.8886
870	4.18772	8.2947	54.8199	871.878	259.888	562.891	714.75	16.5894	8.37544
871	3.26027	2.9142	34.0917	-55.5829	1087.88	563.744	932.07	6.52055	5.8284
872	10.4722	6.6833	155.556	870.974	537.88	570.328	850.08	20.9444	13.3666
873	4.26301	2.81931	42.7866	-95.0709	935.584	565.742	751.194	8.52601	5.63862
875	3.55589	5.00396	48.0729	889.507	141.005	567.573	699.262	10.0079	7.11178
878	6.0456	9.75953	119.614	440.392	382.933	572.093	115.295	19.5191	12.0912
880	5.02835	3.79157	150.599	575.234	-144.62	572.144	156.397	10.0567	7.58315
881	5.70439	3.90211	170.413	677.622	560.328	574.839	665.357	11.4088	7.80421
885	3.80867	2.9753	166.387	719.434	523.117	576.105	677.746	7.61733	5.9506
887	26.8744	10.3931	1.65652	599.91	183.406	604.961	165.987	53.7488	20.7862
888	5.14294	2.73575	5.89938	566.627	160.58	580.131	101.49	10.2859	5.4715
889	4.08113	5.96342	90.7045	571.625	637.152	579.416	630.076	11.9268	8.16225
890	4.09181	8.00114	51.2698	860.208	143.652	581.173	650.255	16.0023	8.18362
891	5.26448	3.99283	11.4615	429.316	802.74	580.266	701.424	10.529	7.98566
892	4.7783	2.86844	38.9843	-78.8897	1017.37	578.713	840.45	9.55659	5.73688
893	7.77975	10.8466	61.5184	878.018	393.573	584.067	764.645	21.6931	15.5595
894	4.61587	3.12791	137.36	525.216	-288.103	581.518	143.845	9.23173	6.25581
897	17.6016	9.93436	161.111	617.97	0.795847	584.434	200.812	35.2032	19.8687
900	4.15905	3.67992	168.09	612.585	58.0069	587.428	183.176	8.31809	7.35983
901	5.11367	10.6926	124.347	106.082	889.107	589.225	674.224	21.3853	10.2273
902	9.69681	3.29277	44.5903	403.385	434.753	592.48	26.4179	19.3936	6.58554
904	19.5244	26.2384	80.3154	610.367	-46.8086	609.543	56.5374	52.4767	39.0489
905	4.98537	8.03035	127.444	49.0779	909.849	592.136	692.538	16.0607	9.97074
906	16.1368	8.44505	157.166	602.925	-116.647	600.941	126.471	32.2736	16.8901
907	5.99831	3.14287	20.2605	310.499	870.671	592.792	709.279	11.9966	6.28575
909	4.18287	3.28258	0.760385	591.185	116.184	592.675	108.328	8.36574	6.56516
914	2.92796	5.77958	128.053	23.6183	936.286	595.718	722.71	11.5592	5.85593
915	10.9442	17.0855	83.1388	689.305	647.57	607.007	725.28	34.1711	21.8883
916	5.88684	3.6216	155.868	866.621	466.552	600.136	780.089	11.7737	7.2432
917	7.76405	11.161	134.328	309.136	552.64	607.307	179.316	22.322	15.5281
918	6.43304	3.91525	24.5265	270.396	856.377	601.492	666.861	12.8661	7.8305
919	3.0496	2.69082	161.329	827.628	578.083	599.005	812.613	6.0992	5.38164
921	8.53265	2.84903	39.7742	51.1729	880.43	602.597	643.935	17.0653	5.69805
923	10.3759	17.6034	106.473	563.912	260.822	614.725	90.2072	35.2067	20.7518
925	22.2847	31.1319	118.415	543.995	328.683	634.862	30.2178	62.2638	44.5694
926	4.03402	11.6596	130.058	393.047	480.114	609.819	114.528	23.3192	8.06804
928	5.66505	3.62525	8.69604	495.307	782.304	607.891	698.424	11.3301	7.2505
930	4.65029	3.35012	32.068	441.523	448.306	612.172	145.487	9.30059	6.70023
931	9.00616	12.0297	51.4683	893.709	127.346	619.786	656.352	24.0595	18.0123
932	3.51979	6.07807	63.8857	891.549	426.682	612.728	775.553	12.1561	7.03958
933	3.57305	2.98016	31.926	412.304	497.009	612.766	203.79	7.1461	5.96033
934	16.5949	13.9291	166.992	663.447	77.6684	628.941	225.006	33.1899	27.8582
935	9.03761	13.6928	117.356	237.473	894.98	622.171	685.774	27.3857	18.0752
936	2.85603	3.20656	92.9436	582.473	659.19	615.555	628.409	6.41312	5.71205
937	5.98434	3.91156	139.199	933.291	129.609	621.796	707.956	11.9687	7.82312
939	3.22876	4.49908	78.8664	749.385	589.434	621.463	723.045	8.99815	6.45752
940	18.1771	48.0116	59.2647	615.017	-222.862	642.529	122.76	96.0232	36.3542
941	6.22759	2.73893	23.8228	491.631	433.821	624.968	198.285	12.4552	5.47787
945	5.12757	3.47826	24.2013	541.799	326.444	628.004	75.6461	10.2551	6.95652
947	10.6598	10.5214	40.3175	78.5267	884.646	632.26	623.708	21.3197	21.0427
950	8.69777	11.7053	87.4538	641.206	116.672	635.39	145.042	23.4105	17.3955
951	4.34559	8.04925	132.265	299.809	609.004	631.464	249.048	16.0985	8.69118
953	21.1939	7.81073	12.031	483.125	827.707	645.041	708.824	42.3878	15.6215
954	6.96996	15.5508	66.9012	846.796	353.674	640.156	657.532	31.1016	13.9399
955	17.8827	10.1895	22.299	568.902	322.42	648.697	82.4437	35.7653	20.3789
956	4.98314	6.91532	77.8891	777.799	590.877	636.519	740.913	13.8306	9.96627
958	2.64624	3.55385	113.539	509.506	419.233	634.54	180.863	7.10771	5.29248
959	10.0087	7.19111	150.31	696.66	-78.4703	644.07	276.888	20.0173	14.3822
960	4.17037	2.64333	136.627	627.564	-262.099	636.171	240.457	8.34075	5.28666
961	22.9604	16.3734	34.1186	446.223	526.6	664.792	185.671	45.9209	32.7467
962	5.06212	2.72596	138.846	929.414	93.0938	638.533	681.728	10.1242	5.45193
963	4.66163	3.87193	18.2947	554.839	363.774	640.985	171.221	9.32327	7.74386
966	6.2557	3.96814	170.815	672.276	125.467	643.627	231.173	12.5114	7.93628
967	6.29084	8.99719	88.4791	647.604	43.4658	646.222	60.6394	17.9944	12.5817
969	4.40957	3.03642	175.514	665.01	240.704	644.144	291.985	8.81914	6.07284
971	14.7089	4.55837	163.634	703.154	67.5244	655.634	262.922	29.4178	9.11675
972	3.62527	3.19127	35.4944	99.4477	972.776	645.784	734.266	7.25054	6.38255
973	3.79567	6.36889	131.846	345.288	585.63	647.91	205.909	12.7378	7.59134
974	12.33	5.02338	167.331	775.061	457.39	655.882	616.234	24.66	10.0468
975	12.0261	8.54408	18.9205	617.545	224.31	656.913	11.9483	24.0523	17.0882
977	13.4307	21.1595	79.6868	773.18	563.935	659.728	693.246	42.319	26.8615
979	11.8285	5.01974	6.90121	564.864	819.064	659.189	745.257	23.657	10.0395
981	7.53719	6.41727	35.5905	441.099	510.565	655.843	158.475	15.0744	12.8345
983	10.3806	8.46514	10.6336	608.032	339.482	660.234	221.454	20.7612	16.9303
985	4.12464	2.71012	150.401	693.411	-102.887	653.743	253.031	8.24928	5.42024
986	6.9092	5.68082	138.253	936.528	63.3156	656.576	670.821	13.8184	11.3616
987	6.81038	10.373	59.4063	940.48	291.228	661.344	729.343	20.7461	13.6208
989	3.12559	4.65341	92.0458	635.799	668.709	659.266	645.586	9.30683	6.25119
990	4.3708	3.86509	162.075	704.308	27.2249	661.741	242.672	8.74161	7.73017
991	3.6906	3.32953	170.668	676.631	34.1497	662.138	143.42	7.3812	6.65906
993	11.1178	13.8527	84.1286	699.809	214.329	674.213	284.793	27.7053	22.2355
995	4.87325	6.04729	88.9316	678.56	642.087	666.471	654.627	12.0946	9.74649
997	13.9092	8.86238	173.694	702.328	178.616	678.459	254.68	27.8184	17.7248
1001	3.85622	4.18315	58.181	870.008	132.933	669.174	571.656	8.36631	7.71244
1002	6.20043	9.0462	62.3559	619.189	-268.444	673.059	49.4895	18.0924	12.4009
1003	4.24928	3.51517	17.8985	441.368	816.132	670.83	640.986	8.49856	7.03034
1004	3.38096	6.09311	71.4838	686.344	-63.9532	671.125	157.322	12.1862	6.76192
1005	18.8928	12.7385	43.9696	127.464	861.024	689.525	531.191	37.7855	25.4771
1007	4.70275	2.91896	31.6162	464.224	529.348	672.822	207.423	9.4055	5.83793
1009	13.7184	10.3151	37.7682	90.3087	999.727	683.69	734.967	27.4368	20.6303
1010	13.5089	7.41372	137.519	526.465	-435.798	682.583	34.1466	27.0178	14.8274
1012	14.9672	8.55591	159.527	746.812	62.5254	677.774	319.78	29.9345	17.1118
1013	2.90889	3.9715	99.3319	567.233	700.237	673.272	598.992	7.943	5.81777
1014	3.99448	5.90208	75.4947	808.329	431.678	674.441	620.38	11.8042	7.98897
1016	4.06795	7.34175	122.331	304.067	784.086	676.266	499.912	14.6835	8.13589
1017	4.01971	4.32027	82.0151	749.684	483.521	675.249	582.973	8.64054	8.03942
1018	3.57771	5.60519	116.954	597.15	318.331	676.574	13.0802	11.2104	7.15541
1020	5.92216	3.03535	42.2587	459.978	503.301	678.897	63.1762	11.8443	6.0707
1021	14.0972	23.591	105.531	624.393	311.915	685.113	133.332	47.182	28.1944
1022	3.73193	7.71715	79.924	691.967	12.8516	679.046	133.716	15.4343	7.46386
1024	6.8216	7.48272	62.1745	912.94	265.12	683.626	660.608	14.9654	13.6432
1025	8.99813	23.2167	66.5397	914.99	366.507	693.442	700.48	46.4335	17.9963
1026	4.08561	4.50426	107.594	543.014	541.116	681.175	351.67	9.00851	8.17123
1027	2.9492	2.90904	11.8043	527.752	798.63	679.967	673.778	5.8984	5.81809
1028	5.17827	3.33636	14.2196	609.006	377.379	683.046	216.221	10.3565	6.67272
1029	12.734	16.7217	69.6204	726.04	-31.1377	691.437	223.646	33.4434	25.468
1030	4.55502	6.56377	48.4727	754.958	-178.035	683.225	367.236	13.1275	9.11004
1036	11.9588	5.85101	12.9736	539.655	738.378	691.647	598.376	23.9176	11.702
1037	5.01668	3.84971	23.2923	628.062	274.643	685.475	3.9103	10.0334	7.69943
1038	11.7791	5.41157	145.966	624.234	-311.047	691.394	91.6106	23.5581	10.8231
1039	14.4011	7.82931	18.052	607.085	378.872	694.607	172.098	28.8021	15.6586
1040	10.3428	8.0183	15.4046	517.954	724.809	691.879	561.184	20.6856	16.0366
1041	3.77311	5.94717	62.6071	921.297	288.425	685.292	679.964	11.8943	7.54622
1042	3.8987	3.64199	22.2025	462.627	684.445	686.963	458.879	7.7974	7.28397
1043	6.57162	3.03966	156.694	881.322	302.696	689.651	626.686	13.1432	6.07933
1044	3.55722	4.77171	110.014	620.365	306.541	687.813	75.7125	9.54343	7.11445
1045	5.14272	3.50754	40.2206	273.378	743.175	688.633	390.932	10.2854	7.01509
1046	6.59024	3.92277	138.034	829.037	-110.21	690.12	472.422	13.1805	7.84554
1047	3.14336	5.87765	129.585	198.223	841.623	689.064	522.315	11.7553	6.28673
1048	40.1404	15.6668	16.553	524.64	745.06	715.167	564.71	80.2808	31.3335
1051	3.24131	6.66988	114.121	425.764	735.949	689.349	497.688	13.3398	6.48263
1052	8.72748	10.9816	92.2235	695.126	43.3949	696.286	16.3932	21.9633	17.455
1053	4.48155	10.2066	134.459	275.25	711.759	694.975	315.235	20.4131	8.96311
1054	7.06059	3.88802	159.326	755.084	35.3252	693.986	299.638	14.1212	7.77605
1055	6.73712	9.96444	49.2637	789.078	-152.565	697.461	399.333	19.9289	13.4742
1056	14.1153	7.47784	138.83	710.681	-253.958	702.15	276.672	28.2306	14.9557
1057	3.2325	4.37983	133.415	371.817	615.09	692.825	191.252	8.75965	6.465
1058	8.39597	6.93105	175.356	730.124	387.635	696.346	445.471	16.7919	13.8621
1059	10.3188	5.18215	141.686	762.313	-159.584	697.064	347.403	20.6375	10.3643
1060	7.54775	4.98997	154.284	810.912	76.5983	697.357	420.878	15.0955	9.97995
1062	20.6868	6.15888	6.34155	642.631	687.081	714.59	611.895	41.3735	12.3178
1064	4.85644	14.0437	66.4213	660.407	-229.965	697.258	53.4029	28.0873	9.71288
1066	9.7465	5.6957	178.577	721.371	696.691	703.853	714.385	19.493	11.3914
1067	3.47256	7.4755	119.705	551.716	441.169	697.828	109.803	14.951	6.94513
1069	2.94808	3.77781	132.978	161.32	848.422	696.411	510.74	7.55563	5.89616
1072	7.39302	4.93172	3.81177	675.621	410.954	701.446	365.13	14.786	9.86345
1074	6.46752	4.85689	32.0028	337.917	781.674	700.817	483.795	12.935	9.71379
1075	16.0305	7.09309	170.075	735.396	61.8011	713.739	187.624	32.0611	14.1862
1076	2.88687	3.3969	50.9351	959.828	71.2929	700.313	660.239	6.79379	5.77373
1077	4.35092	3.1104	15.4109	546.123	664.115	702.968	495.111	8.70185	6.2208
1078	2.9107	4.03757	134.531	236.626	761.29	702.571	376.76	8.07515	5.82141
1080	3.40891	3.93687	80.0996	750.945	209.988	703.658	335.975	7.87373	6.81782
1082	4.55093	2.6393	21.2578	568.823	482.839	705.18	243.751	9.10187	5.2786
1084	5.85011	14.8049	88.308	729.136	719.949	707.56	741.165	29.6098	11.7002
1085	6.94822	46.6006	102.078	689.92	198.018	716.081	49.2724	93.2013	13.8964
1086	3.3386	12.1061	92.132	702.002	96.5971	705.11	70.4147	24.2121	6.6772
1087	5.54118	8.35277	120.768	476.798	585.697	709.307	259.346	16.7055	11.0824
1088	9.99922	3.71801	28.1859	554.162	473.688	712.189	155.768	19.9984	7.43603
1090	11.9034	16.6063	91.8506	699.415	530.18	716.172	507.317	33.2126	23.8068
1091	5.5452	18.0037	92.9319	694.329	347.282	711.183	311.314	36.0075	11.0904
1092	3.54229	5.79379	122.56	539.851	473.334	709.741	108.405	11.5876	7.08458
1093	20.7569	17.1059	17.0437	500.048	876.462	734.979	691.404	41.5138	34.2117
1094	3.52821	6.06177	125.977	518.967	494.837	710.673	95.5756	12.1235	7.05642
1096	10.659	8.04356	159.62	902.594	375.628	715.288	666.435	21.318	16.0871
1098	10.5974	8.64136	0	724.142	210.858	724.142	210.858	21.1948	17.2827
1101	8.16144	4.87566	177.587	734.627	425.599	716.057	456.15	16.3229	9.75131
1102	6.1337	4.26029	168.157	795.763	316.014	713.965	472.608	12.2674	8.52058
1103	3.86927	7.26323	59.1796	788.059	-73.8111	714.584	340.374	14.5265	7.73853
1106	13.4827	25.2085	79.5653	785.622	277.633	722.346	415.329	50.417	26.9653
1107	5.75124	8.46991	47.4033	621.55	-388.065	720.2	135.017	16.9398	11.5025
1108	9.41087	4.82053	15.5236	648.983	359.77	721.595	172.955	18.8217	9.64106
1109	2.73957	3.66039	120.051	499.214	569.059	717.079	242.569	7.32077	5.47915
1111	3.33086	5.96657	86.7041	758.88	680.958	718.475	723.461	11.9331	6.66172
1112	7.89572	5.97229	165.579	788.898	163.072	723.432	354.4	15.7914	11.9446
1113	4.88684	3.4709	42.7244	126.284	925.521	720.712	594.231	9.77368	6.9418
1115	4.61943	9.8582	90.0376	721.056	373.722	721.301	373.249	19.7164	9.23886
1116	4.50181	5.99978	120.675	295.12	918	722.157	638.991	11.9996	9.00362
1117	5.35053	3.4546	150.605	744.983	-151.705	723.53	233.49	10.7011	6.90919
1118	7.04494	5.80304	167.739	762.885	91.8009	725.988	251.718	14.0899	11.6061
1120	15.4866	9.1128	147.371	767.075	-162.202	733.475	276.998	30.9732	18.2256
1121	17.1593	12.0646	1.97429	724.831	335.88	735.972	310.709	34.3186	24.1292
1125	4.47284	3.98637	18.7819	581.09	545.512	725.784	329.373	8.94568	7.97274
1126	3.16838	4.68592	124.074	513.743	536.834	726.31	156.834	9.37184	6.33675
1127	13.7821	9.07052	147.344	877.011	6.59481	734.816	478.787	27.5642	18.141
1129	10.496	5.57453	168.178	854.135	491.578	735.304	656.144	20.992	11.1491
1130	4.24584	6.40056	87.4147	752.24	468.051	730.362	501.506	12.8011	8.49168
1131	4.40374	7.29958	61.4068	923.814	162.769	733.246	585.044	14.5992	8.80748
1132	8.16756	3.76894	153.038	927.201	202.323	734.689	600.723	16.3351	7.53787
1133	8.24433	15.2707	121.336	302.397	923.949	738.792	631.912	30.5414	16.4887
1134	5.2918	9.95306	59.4519	734.421	-204.456	736.403	197.2	19.9061	10.5836
1136	12.1676	6.1918	151.641	837.752	-4.74975	739.472	393.742	24.3352	12.3836
1137	3.22409	5.54014	105.599	583.077	632.536	731.695	452.441	11.0803	6.44817
1139	6.7521	10.364	49.5152	779.279	-225.247	738.943	334.627	20.7279	13.5042
1142	7.4104	4.99516	153.078	722.901	-210.103	739.685	139.985	14.8208	9.99032
1143	3.10518	5.04758	116.88	552.597	536.308	735.368	228.525	10.0952	6.21036
1144	8.22237	13.3959	63.139	899.173	132.567	742.259	524.535	26.7918	16.4447
1145	7.00364	3.80442	135.983	651.734	-388.472	738.622	173.511	14.0073	7.60884
1147	7.31975	3.21117	12.7757	619.708	615.02	740.369	462.755	14.6395	6.42235
1148	6.88695	3.46097	42.8233	374.83	685.663	740.992	248.115	13.7739	6.92194
1150	4.32252	2.82608	149.315	830.572	-47.9883	738.772	382.583	8.64505	5.65215
1151	2.959	4.44248	72.4751	810.93	113.635	739.074	352.548	8.88495	5.918
1152	3.63496	4.32977	127.34	325.608	794.051	740.503	433.812	8.65955	7.26993
1153	15.3151	6.90853	27.6024	457.605	741.101	748.899	444.728	30.6302	13.8171
1154	5.07374	2.99749	172.266	758.653	59.9451	743.684	161.5	10.1475	5.99497
1155	2.67219	3.62712	47.7608	889.801	-124.575	742.502	505.921	7.25423	5.34438
1156	6.60524	3.79278	165.991	866.939	395.375	745.448	593.474	13.2105	7.58557
1157	3.73875	8.26912	47.1424	669.91	-376.92	747.448	179.358	16.5382	7.47749
1158	3.36745	5.27621	103.213	674.329	381.699	743.723	217.463	10.5524	6.7349
1160	3.18803	4.70724	67.5336	848.09	105.579	743.377	421.656	9.41448	6.37607
1161	14.0097	8.86821	144.519	901.462	-34.4704	754.074	495.172	28.0194	17.7364
1162	5.0495	3.86437	42.9177	374.595	695.942	748.228	254.582	10.099	7.72874
1164	14.7822	16.0314	80.8495	807.862	240.542	759.328	365.954	32.0628	29.5644
1165	3.47256	5.44096	77.9687	859.802	445.9	747.969	615.328	10.8819	6.94512
1168	8.6491	3.58665	42.8565	157.861	933.713	750.8	577.096	17.2982	7.1733
1169	5.6219	3.09337	163.188	780.281	-15.229	751.334	211.108	11.2438	6.18675
1170	4.71922	4.28459	18.1889	641.382	454.212	751.117	231.308	9.43844	8.56919
1171	5.11952	3.01628	163.809	817.525	117.853	752.241	341.132	10.239	6.03255
1172	12.4802	8.84131	43.8783	266.089	819.916	760.108	406.572	24.9603	17.6826
1173	2.70123	4.07307	110.302	542.875	696.752	750.898	465.112	8.14614	5.40246
1174	6.18624	15.3287	117.874	359.052	943.879	758.68	666.506	30.6575	12.3725
1175	8.56097	4.06303	0.416278	754.977	392.401	757.808	386.906	17.1219	8.12607
1177	13.4105	6.0956	12.7067	680.288	453.456	763.37	292.713	26.8211	12.1912
1179	9.45917	3.61252	34.2587	505.966	606.798	759.768	216.698	18.9183	7.22504
1180	13.3588	10.1949	149.153	944.063	85.4723	766.693	557.444	26.7177	20.3898
1181	3.781	6.07263	68.3243	791.328	-55.5812	755.902	240.628	12.1453	7.562
1182	4.73139	13.2654	62.7515	823.519	-64.5853	761.703	319.63	26.5308	9.46278
1184	6.75822	16.8253	119.946	427.032	791.842	765.299	472.957	33.6506	13.5164
1185	9.94586	14.3598	79.7508	857.616	455.21	762.936	600.542	28.7196	19.8917
1186	18.1091	10.9933	169.836	859.427	383.106	778.333	528.755	36.2183	21.9866
1187	4.78495	8.53612	98.928	721.109	306.519	759.942	190.894	17.0722	9.56991
1190	4.19593	7.95257	122.855	547.839	557.848	762.85	171.409	15.9051	8.39185
1191	7.17392	2.74688	136.058	941.923	-121.56	762.575	566.105	14.3478	5.49377
1192	3.64027	4.87634	85.7812	785.327	290.204	761.85	347.19	9.75268	7.28054
1193	4.36066	5.71758	69.6446	864.806	132.45	764.73	424.995	11.4352	8.72131
1195	8.72386	5.21708	25.1978	599.666	530.915	768.638	225.09	17.4477	10.4342
1196	6.86861	3.19597	3.33388	739.731	492.2	767.103	448.348	13.7372	6.39195
1197	2.8738	5.86641	111.371	626.313	499.835	765.391	237.235	11.7328	5.7476
1198	6.32986	19.7529	52.476	766.521	-278.7	777.682	245.846	39.5057	12.6597
1199	8.95165	3.15782	31.1813	396.601	835.77	772.023	509.69	17.9033	6.31565
1200	12.458	7.65985	151.552	966.892	146.384	780.404	589.303	24.916	15.3197
1201	2.71488	3.20147	112.598	559.997	660.887	770.958	394.958	6.40293	5.42977
1202	3.88159	9.64817	72.0281	839.873	80.9431	773.919	336.137	19.2963	7.76319
1203	4.29347	2.99198	16.5573	631.631	589.999	773.575	385.536	8.58693	5.98397
1204	3.53263	2.89436	25.1585	504.491	742.937	772.473	457.987	7.06527	5.78873
1206	4.92261	12.6625	93.6564	760.125	245.369	774.226	196.394	25.3251	9.84521
1207	6.51503	13.7009	107.078	615.363	643.64	777.25	434.543	27.4018	13.0301
1208	4.22179	7.97508	47.3148	906.887	-162.731	776.97	495.22	15.9502	8.44358
1209	7.67309	10.4807	76.9952	828.39	121.365	779.832	304.666	20.9615	15.3462
1210	11.8261	18.1444	56.9574	838.834	-152.057	786.077	329.921	36.2888	23.6522
1211	24.2922	20.4545	23.8781	566.863	696.454	800.264	407.382	48.5844	40.909
1213	8.14066	12.9851	100.211	707.226	505.921	785.708	372.542	25.9702	16.2813
1215	3.58786	4.83175	99.3749	697.754	575.287	782.145	453.943	9.66351	7.17571
1216	4.06181	2.98951	9.37007	678.334	694.318	782.326	574.614	8.12361	5.97902
1217	5.9463	4.073	42.8796	337.437	794.798	788.097	352.804	11.8926	8.146
1218	2.64258	3.76535	92.2802	775.414	242.369	784.443	211.326	7.5307	5.28516
1221	8.03654	7.01339	164.995	882.859	227.646	793.821	448.453	16.0731	14.0268
1222	3.49251	8.08709	71.1001	925.559	271.429	787.738	556.598	16.1742	6.98503
1224	3.96198	17.4418	113.831	643.04	512.008	795.087	208.542	34.8836	7.92396
1225	18.9764	12.6042	139.543	949.311	-131.76	807.822	515.729	37.9527	25.2085
1226	5.33607	17.5024	83.7775	821.043	202.381	794.27	290.182	35.0048	10.6721
1227	12.5457	17.3452	76.3099	892.141	270.059	802.881	473.529	34.6903	25.0915
1228	4.09182	7.02334	74.2625	920.007	338.428	793.728	575.276	14.0467	8.18363
1229	6.40576	8.96997	46.3404	983.965	-131.245	802.462	584.352	17.9399	12.8115
1231	12.4947	28.0706	51.0394	838.743	-254.292	812.084	329.657	56.1412	24.9894
1232	2.76544	5.20442	87.7624	820.055	513.32	799.388	544.946	10.4088	5.53087
1234	4.32641	13.1298	48.2852	868.791	-241.093	808.952	398.146	26.2597	8.65282
1235	34.4419	16.6451	165.256	865.063	-9.93307	839.107	210.553	68.8838	33.2902
1237	3.09352	2.85807	148.128	910.538	-56.1083	802.88	433.141	6.18704	5.71615
1238	4.18809	7.49632	110.375	663.548	529.583	806.413	265.431	14.9926	8.37618
1239	10.8498	22.6163	89.5939	819.378	444.783	816.205	450.579	45.2326	21.6996
1240	6.32655	7.30478	121.632	390.317	906.376	807.69	567.012	14.6096	12.6531
1241	11.0324	6.08724	28.6445	451.968	867.684	812.597	544.827	22.0648	12.1745
1242	13.485	7.9977	178.587	824.168	157.92	820.022	178.2	26.97	15.9954
1243	7.16525	14.7137	126.058	439.198	781.142	814.842	372.975	29.4274	14.3305
1246	3.56459	5.22231	126.894	513.596	667.378	811.399	225.403	10.4446	7.12917
1247	4.02465	9.56678	108.203	694.117	487.196	811.571	245.987	19.1336	8.04931
1250	8.17452	24.5859	134.994	153.258	1017.6	827.865	611.265	49.1717	16.349
1251	7.05434	14.8536	84.0355	845.176	196.711	820.16	283.47	29.7071	14.1087
1253	4.22634	7.57895	87.057	838.58	363.795	818.797	406.37	15.1579	8.45268
1255	5.27578	10.5703	130.784	476.857	709.109	824.263	225.431	21.1407	10.5516
1256	3.06043	12.1788	111.604	674.995	529.97	822.706	244.217	24.3576	6.12086
1257	2.9595	5.84945	121.97	560.849	655.851	823.037	259.426	11.6989	5.919
1258	3.37265	4.83921	75.297	920.34	271.431	821.312	496.132	9.67841	6.74529
1260	4.66662	6.14334	80.4107	871.587	216.047	823.419	358.221	12.2867	9.33325
1261	11.6419	7.63047	14.9642	658.776	754.531	831.267	558.837	23.2838	15.2609
1262	24.4326	13.4996	139.003	962.363	-182.029	845.751	493.945	48.8652	26.9991
1263	11.3753	4.89222	141.076	969.086	-122.731	831.038	513.386	22.7506	9.78443
1264	3.69915	7.34727	92.8153	808.556	435.851	828.987	395.612	14.6945	7.39831
1265	2.85961	6.08433	60.598	929.955	-38.6571	829.152	422.87	12.1687	5.71923
1266	9.58203	6.42321	4.7197	792.885	527.865	833.63	460.835	19.1641	12.8464
1267	8.82889	16.9394	71.2648	978.017	280.752	836.019	580.01	33.8788	17.6578
1269	3.72056	8.90488	133.562	345.491	847.105	834.124	375.752	17.8098	7.44111
1271	7.24293	18.0503	127.398	453.233	790.369	840.096	352.621	36.1006	14.4859
1272	4.98599	13.1187	86.5125	851.005	228.876	835.506	280.219	26.2375	9.97198
1275	5.52718	7.86957	75.118	920.739	204.67	837.289	434.277	15.7391	11.0544
1279	7.44675	6.98499	150.559	891.558	-131.823	841.221	323.422	14.8935	13.97
1280	17.5322	9.69958	168.725	953.209	428.78	850.973	606.88	35.0643	19.3992
1281	4.30898	3.05362	150.693	859.818	-182.074	838.891	262.108	8.61796	6.10724
1282	3.51145	7.77793	86.7811	860.28	347.39	839.417	395.147	15.5559	7.0229
1283	11.3871	6.99072	29.0675	541.227	770.595	847.444	410.588	22.7742	13.9814
1284	12.8522	9.33064	42.021	271.935	966.612	849.073	536.062	25.7043	18.6613
1285	5.24053	11.2974	118.993	621.373	625.729	846.796	246.124	22.5947	10.4811
1286	8.80553	13.0497	97.1989	819.065	295.614	849.653	190.643	26.0995	17.6111
1287	5.17627	7.21888	130.365	451.689	778.205	848.164	300.404	14.4378	10.3525
1288	2.92475	5.03959	86.7621	869.104	399.967	845.125	448.417	10.0792	5.8495
1291	7.47742	4.87027	20.3231	700.111	564.723	852.665	286.41	14.9548	9.74054
1292	2.69288	4.18911	55.284	984.004	-70.1535	848.79	502.735	8.37823	5.38577
1293	4.85272	9.24965	116.353	646.024	618.135	853.279	267.12	18.4993	9.70545
1295	5.18103	4.35206	163.192	925.413	118.82	851.522	381.336	10.3621	8.70411
1296	4.41723	4.89384	108.304	684.3	641.784	851.233	394.406	9.78768	8.83447
1297	3.73943	6.03641	116.19	572.018	767.11	851.853	435.9	12.0728	7.47887
1298	7.85195	3.24527	35.3763	354.171	974.354	852.876	589.412	15.7039	6.49053
1299	5.84509	7.89589	76.3479	907.106	108.019	855.982	319.068	15.7918	11.6902
1301	17.3616	8.70102	29.5483	592.674	719.828	870.579	333.926	34.7232	17.402
1302	3.57858	9.82154	79.2421	929.252	299.311	857.051	467.504	19.6431	7.15716
1303	4.45349	5.79166	52.108	994.606	-119.259	858.159	516.746	11.5833	8.90698
1304	6.72558	12.9913	111.909	591.532	845.213	864.19	563.446	25.9826	13.4512
1305	22.9914	9.67687	32.407	616.56	668.385	878.746	233.859	45.9828	19.3537
1308	3.67453	7.25873	89.5559	864.639	289.581	862.368	296.274	14.5175	7.34907
1309	6.24758	23.1872	103.437	752.176	576.965	865.661	386.378	46.3744	12.4952
1311	7.30512	9.36291	131.283	338.915	935.163	871.678	479.135	18.7258	14.6102
1313	9.49909	4.78824	136.232	810.568	-412.423	870.639	262.87	18.9982	9.57649
1314	3.41838	6.92501	130.998	295.109	980.765	866.138	546.621	13.85	6.83675
1315	12.6991	6.01536	16.5083	628.495	961.256	875.733	743.042	25.3981	12.0307
1316	2.66449	6.52224	132.678	325.926	926.04	867.353	459.868	13.0445	5.32898
1317	3.8394	6.24803	55.7955	1068.5	26.8025	868.623	622.823	12.4961	7.6788
1318	5.56251	4.24028	0.126255	868.616	281.488	869.234	279.574	11.125	8.48057
1319	9.13168	3.01202	32.6574	495.727	842.77	872.13	442.037	18.2634	6.02403
1320	4.41244	6.6008	56.9024	1047.01	11.8302	870.661	581.646	13.2016	8.82489
1321	18.2677	36.5958	132.376	523.834	762.847	901.131	210.478	73.1916	36.5354
1322	7.32424	16.717	63.4943	919.904	-123.166	878.18	300.321	33.434	14.6485
1324	3.45548	5.31289	60.469	1016.65	25.6952	871.912	523.458	10.6258	6.91095
1325	6.96489	24.6684	60.4944	970.947	-78.3156	883.594	410.042	49.3367	13.9298
1326	12.7071	17.7704	53.1993	923.057	-241.9	884.02	359.247	35.5409	25.4142
1327	5.59093	4.96336	172.571	916.585	254.865	875.935	371.245	11.1819	9.92673
1328	9.59025	17.9492	73.1817	1001.82	258.834	884.083	537.628	35.8985	19.1805
1330	6.50367	13.0584	71.1374	980.388	143.685	881.284	452.927	26.1168	13.0073
1332	15.6397	9.50796	178.893	898.393	615.427	886.338	632.665	31.2795	19.0159
1333	3.64503	3.16896	36.8058	471.079	835.221	877.564	386.512	7.29005	6.33793
1335	9.84191	7.80254	149.532	1069.17	75.56	883.219	607.248	19.6838	15.6051
1336	4.12027	9.10831	95.4214	852.826	333.233	880.495	251.167	18.2166	8.24054
1337	4.63358	3.58203	149.237	1056.71	52.1442	881.342	585.306	9.26716	7.16406
1338	6.37722	4.28175	29.789	632.75	675.068	884.518	271.51	12.7544	8.5635
1339	9.38453	7.47121	21.3157	642.587	796.961	888.329	508.858	18.7691	14.9424
1340	3.35434	5.90012	81.3654	958.969	434.482	882.87	573.53	11.8002	6.70869
1341	4.33416	3.66655	32.9506	388.976	1025.53	884.208	648.996	8.66832	7.33309
1342	5.83507	17.2412	117.017	448.726	1081.56	891.068	759.692	34.4824	11.6701
1343	4.10573	6.66528	127.344	535.049	763.928	888.764	282.775	13.3306	8.21146
1344	4.5236	6.02367	107.916	749.133	574.277	889.466	315.982	12.0473	9.04719
1345	5.52847	13.8575	116.498	583.215	834.1	894.096	486.266	27.7149	11.0569
1346	7.34685	6.2483	140	961.001	-244.46	893.306	430.451	14.6937	12.4966
1347	2.7467	3.60757	70.9119	950.676	25.2861	890.136	334.787	7.21514	5.49341
1348	8.58241	12.5255	53.0894	1078.68	-65.4416	901.786	595.495	25.051	17.1648
1349	3.02156	6.51702	56.9857	864.62	-306.622	892.077	213.974	13.034	6.04313
1350	10.6341	6.35854	20.9534	750.185	556.676	899.648	251.591	21.2681	12.7171
1351	2.73442	7.57126	85.8464	922.301	399.989	890.907	465.741	15.1425	5.46884
1352	4.37827	7.65039	99.3044	790.341	698.824	892.929	561.848	15.3008	8.75654
1353	3.69338	9.44925	58.9622	1100.67	93.2404	895.01	647.4	18.8985	7.38676
1355	13.5479	18.9274	59.2735	1098.01	61.8387	912.273	614.175	37.8548	27.0959
1356	5.2295	3.95473	168.048	1016.05	464.682	897.791	665.031	10.459	7.90946
1357	4.6369	8.0534	62.399	921.125	-179.934	899.662	267.31	16.1068	9.2738
1358	3.5388	7.76532	116.797	653	701.706	899.225	331.957	15.5306	7.0776
1359	2.74781	8.30089	60.5546	965.916	-116.371	898.35	373.5	16.6018	5.49563
1360	5.92741	14.2355	91.9994	891.635	339.21	902.927	307.895	28.471	11.8548
1361	3.94861	13.0336	56.0702	909.198	-270.671	905.464	282.912	26.0671	7.89723
1363	3.43065	8.68415	103.832	743.7	742.553	899.661	543.217	17.3683	6.8613
1364	15.3319	8.7249	145.809	1176.33	105.695	913.633	748.468	30.6638	17.4498
1366	8.3117	5.35932	163.856	1053.2	377.028	906.834	655.012	16.6234	10.7186
1367	7.1712	15.4015	64.6404	996.063	-21.8838	909.453	406.837	30.803	14.3424
1368	6.30246	9.82742	69.0045	1049.23	206.269	905.668	568.508	19.6548	12.6049
1371	9.00662	22.6305	82.2838	966.48	336.186	912.59	462.907	45.261	18.0132
1372	3.50498	10.5978	84.1229	954.146	430.467	905.053	525.904	21.1956	7.00996
1373	4.22509	15.214	124.581	462.774	934.279	911.285	506.553	30.4279	8.45017
1375	3.06119	10.629	81.7635	949.773	219.727	908.499	353.524	21.2579	6.12238
1377	20.468	8.37023	18.2405	747.634	697.33	928.334	428.276	40.9359	16.7405
1379	7.55536	3.92439	139.954	1141.2	-61.136	912.953	687.449	15.1107	7.84877
1380	2.90018	4.02364	111.163	596.429	977.223	909.007	695.988	8.04727	5.80036
1381	5.09145	9.71686	98.2012	798.378	839.467	909.962	716.994	19.4337	10.1829
1382	17.0062	6.86046	12.1235	827.694	519.306	918.298	333.892	34.0123	13.7209
1383	4.98401	11.1978	68.4239	988.66	15.8263	913.564	378.284	22.3957	9.96803
1384	4.53361	7.98152	118.522	527.858	943.437	914.284	576.881	15.963	9.06721
1385	4.09029	4.29633	68.9993	1125.55	386.847	912.15	764.526	8.59265	8.18058
1386	4.89403	10.8814	56.9579	1114.54	32.6495	916.487	635.079	21.7628	9.78806
1388	3.35402	6.99927	53.0376	886.824	-342.448	914.51	259.612	13.9985	6.70803
1389	4.21943	6.67103	96.4628	852.844	591.966	914.054	492.211	13.3421	8.43887
1391	5.3384	10.567	70.9928	1086.42	334.964	918.094	670.534	21.1339	10.6768
1392	20.7736	6.57628	4.06153	919.006	254.94	934.755	189.209	41.5471	13.1526
1395	6.17747	3.98161	173.309	948.319	196.631	918.952	305.776	12.3549	7.96322
1397	19.6808	21.9309	89.8054	936.197	636.462	934.029	639.639	43.8618	39.3615
1398	3.11026	9.00538	130.813	185.54	1195.83	922.019	783.789	18.0108	6.22052
1399	3.34345	8.11411	115.38	678.195	718.825	920.843	358.757	16.2282	6.6869
1400	5.98408	4.07589	31.5699	400.624	1108.62	921.74	734.807	11.9682	8.15178
1401	5.54274	7.30049	68.958	940.595	-125.494	922.933	220.597	14.601	11.0855
1403	4.67859	13.029	80.6522	1000.71	398.999	922.614	556.243	26.0579	9.35718
1405	5.22945	14.3821	114.223	555.98	1023.52	926.966	705.292	28.7642	10.4589
1408	3.1524	5.58947	61.7254	938.87	-206.182	924.519	263.159	11.1789	6.30481
1410	7.73218	13.3199	83.788	965.465	288.333	928.596	391.111	26.6398	15.4644
1412	3.45028	4.66877	117.853	591.777	862.027	925.959	485.685	9.33753	6.90055
1413	12.3894	9.27101	6.08751	844.647	894.564	934.75	799.947	24.7789	18.542
1414	7.14951	14.3153	101.415	855.79	471.754	932.229	293.049	28.6306	14.299
1416	4.56483	7.34161	56.9946	1099.56	-15.3286	930.462	586.095	14.6832	9.12967
1417	6.0617	11.2081	54.3061	900.123	-348.758	934.516	241.939	22.4162	12.1234
1418	14.1646	22.5244	125.704	578.102	788.237	929.455	302.71	45.0488	28.3293
1419	4.21823	8.43219	86.4316	970.634	615.251	930.459	674.471	16.8644	8.43646
1420	3.84904	2.81208	169.182	1056.81	575.459	930.015	763.591	7.69808	5.62416
1423	12.9319	6.28427	169.064	996.213	181.734	943.647	367.421	25.8637	12.5685
1425	4.52132	8.40228	58.147	1109.1	13.8585	934.765	597.093	16.8046	9.04263
1426	6.27792	7.98741	90.5452	931.487	550.233	936.68	541.345	15.9748	12.5558
1428	4.04433	14.8187	82.9436	1018.46	616.423	935.018	736.868	29.6374	8.08866
1429	12.9373	10.2822	150.178	1200.05	196.129	943.597	766.945	25.8746	20.5644
1430	6.5224	4.11215	24.7268	766.335	578.982	938.255	205.345	13.0448	8.22431
1431	3.41207	7.69251	130.639	490.167	868.471	937.582	339.774	15.385	6.82415
1432	4.71648	3.20778	153.703	1188.46	291.269	936.427	787.638	9.43296	6.41556
1433	5.65205	7.07907	73.7322	962.95	-49.9351	938.385	221.813	14.1581	11.3041
1434	13.0362	5.50362	42.2069	518.084	830.948	941.996	267.448	26.0724	11.0072
1436	3.84066	4.49264	63.7205	1020.06	-50.1637	936.843	406.653	8.98527	7.68131
1437	4.12323	3.47769	177.771	953.545	340.781	939.567	377.616	8.24646	6.95538
1438	7.12083	19.005	128.354	393.041	1035.35	950.677	568.024	38.0099	14.2417
1439	5.79403	14.7835	77.0578	1072.61	450.371	944.494	679.161	29.567	11.5881
1440	2.70681	4.27347	132.224	228.948	1150.22	942.519	697.907	8.54694	5.41362
1441	7.66119	2.95519	38.3291	471.576	928.31	945.65	435.762	15.3224	5.91038
1442	9.56579	5.77197	156.641	1012.42	-51.3488	949.804	354.268	19.1316	11.5439
1443	2.68019	5.15381	72.3839	1075.28	266.412	944.227	579.339	10.3076	5.36037
1444	15.9799	20.4271	103.533	763.304	928.155	959.308	723.764	40.8542	31.9598
1445	9.52222	20.4142	73.2247	1150.57	493.561	959.155	804.634	40.8285	19.0444
1446	6.53416	10.9469	90.0553	951.052	284.98	951.326	284.062	21.8939	13.0683
1450	5.31635	7.52646	110.708	769.518	648.492	949.112	334.492	15.0529	10.6327
1451	12.6188	10.0826	162.167	972.69	-95.5999	955.233	206.872	25.2376	20.1652
1454	7.75394	5.73019	44.8334	516.421	835.735	955.458	228.569	15.5079	11.4604
1455	5.02066	5.52033	116.883	739.256	649.992	953.272	245.482	11.0407	10.0413
1456	4.18622	9.01402	133.592	271.131	1101.41	955.809	610.771	18.028	8.37245
1458	12.233	7.23641	36.1565	589.074	826.656	963.344	319.899	24.4661	14.4728
1459	9.05976	9.74948	80.1972	1064.88	511.015	962.323	684.858	19.499	18.1195
1461	4.00779	8.21458	56.8536	1256.72	168.999	959.817	828.649	16.4292	8.01557
1463	3.88279	3.00584	162.921	1006.15	10.322	958.748	305.368	7.76557	6.01168
1464	5.0326	8.88834	131.58	218.74	1206.42	964.286	757.269	17.7767	10.0652
1465	3.07501	4.43458	82.873	1024.42	467.217	958.533	590.705	8.86916	6.15003
1466	9.65771	15.7953	119.365	518.206	1044.41	963.769	656.108	31.5907	19.3154
1467	4.47119	5.33129	124.3	691.759	694.407	962.778	183.823	10.6626	8.94238
1468	13.106	6.03378	168.272	1005.01	79.6144	967.842	282.234	26.2121	12.0676
1469	4.28722	3.99024	157.796	992.761	-117.946	963.714	265.97	8.57444	7.98048
1471	7.40021	14.738	126.921	624.909	792.797	975.838	258.417	29.476	14.8004
1473	5.24682	7.46436	66.0059	1091.62	68.2766	969.526	506.276	14.9287	10.4936
1474	16.8532	9.32362	43.9158	545.688	846.692	980.358	231.433	33.7064	18.6472
1475	3.87704	9.53534	133.998	277.821	1110.35	971.143	605.76	19.0707	7.75409
1477	6.8068	4.12811	34.3765	632.044	797.645	972.027	301.463	13.6136	8.25621
1478	7.16125	3.70639	1.73516	951.484	725.183	973.006	696.04	14.3225	7.41278
1479	9.0342	4.98742	172.799	993.398	54.6187	978.715	178.714	18.0684	9.97483
1482	8.7416	4.26734	179.564	979.868	191.81	978.38	199.262	17.4832	8.53469
1484	3.351	7.94969	120.549	522.31	1033.68	975.209	624.721	15.8994	6.70201
1486	11.0941	17.2835	93.3713	967.662	207.386	978.183	150.123	34.567	22.1882
1488	7.92799	5.13382	143.998	1187.79	-32.5632	980.059	671.861	15.856	10.2676
1492	3.97571	7.08722	127.575	324.516	1186.61	980.789	742.575	14.1744	7.95143
1493	10.9015	6.2899	172.56	1071.92	576.327	988.271	710.271	21.803	12.5798
1495	9.10866	3.70603	15.8531	871.312	564.429	992.358	304.943	18.2173	7.41206
1496	14.1345	23.9294	73.626	1157.06	443.199	985.194	751.408	47.8588	28.269
1497	3.85025	7.69593	52.4129	1314.68	97.0254	982.603	878.794	15.3919	7.7005
1498	3.87076	4.41594	115.504	495.429	1243.01	982.363	908.568	8.83187	7.74153
1499	10.9369	3.65357	2.69051	974.107	362.421	990.046	316.296	21.8738	7.30713
1500	5.06529	11.9604	108.269	719.329	966.535	986.058	692.325	23.9209	10.1306
1501	12.1684	5.44383	1.24464	991.668	210.079	995.997	188.489	24.3368	10.8877
1502	12.1951	6.27009	42.0907	170.099	1293.72	993.415	846.029	24.3902	12.5402
1503	11.1755	28.3642	64.6794	1278.64	358.677	1002.4	871.071	56.7285	22.351
1512	13.4085	21.1723	132.767	641.398	783.709	1003.02	139.813	42.3446	26.8169
1514	10.4298	3.00245	26.5071	816.481	598.675	997.845	171.339	20.8596	6.0049
1517	2.69277	4.19786	97.2165	956.105	364.911	994.371	241.917	8.39571	5.38555
1518	3.61313	9.05925	115.639	785.13	667.457	996.633	262.013	18.1185	7.22625
1519	8.52787	5.36632	144.947	984.454	-337.454	999.704	289.166	17.0557	10.7326
1521	4.33823	13.8916	64.48	1240.06	271.006	1002.32	778.815	27.7833	8.67646
1524	8.42522	21.9442	53.2301	944.777	-423.645	1010.4	226.188	43.8884	16.8504
1525	2.69679	5.66032	52.3036	1296.12	43.4067	999.025	826.892	11.3206	5.39358
1526	8.84992	4.82105	3.46677	941.343	1060.32	1003.74	1001.46	17.6998	9.64209
1527	5.71104	11.0924	99.7858	952.707	375.362	1002.64	207.973	22.1847	11.4221
1528	5.26244	4.27078	137.923	1213.4	-151.058	1001.87	701.005	10.5249	8.54156
1529	8.73447	16.0846	108.4	744.941	964.06	1011.16	679.637	32.1693	17.4689
1530	4.00941	5.79857	121.295	480.846	1138.69	1002.38	723.239	11.5971	8.01882
1532	10.9934	19.591	87.8235	1039.1	762.706	1009.38	801.618	39.1821	21.9868
1535	7.62151	4.13832	7.82571	880.461	1015.31	1010.51	885.975	15.243	8.27664
1536	3.98595	5.71743	116.411	575.164	1111.73	1009.64	739.861	11.4349	7.97191
1537	3.50897	3.93043	53.5038	960.656	-399.805	1010.06	249.967	7.86085	7.01793
1538	3.56746	8.60931	110.247	701.048	1022.65	1011.64	716.851	17.2186	7.13492
1540	7.22019	9.94008	105.518	724.348	1195.43	1017.77	958.064	19.8802	14.4404
1541	6.0348	3.19253	147.686	1324.56	194.293	1015.57	872.255	12.0696	6.38506
1542	6.21636	14.6475	94.4644	996.87	334.913	1019.92	256.301	29.295	12.4327
1544	4.36683	11.6228	96.7108	920.531	877.931	1016.82	764.345	23.2456	8.73366
1546	3.04883	4.4852	108.915	920.28	448.968	1016.13	126.398	8.9704	6.09765
1547	3.77291	11.299	63.8679	999.3	-277.223	1019.25	191.249	22.5981	7.54581
1548	6.08859	4.13998	148.543	1398.71	334.386	1018.64	1015.16	12.1772	8.27996
1549	5.14436	9.71999	105.172	747.57	1139.33	1019.7	903.959	19.44	10.2887
1550	2.72898	8.04954	116.171	607.495	1074.74	1019.22	696.628	16.0991	5.45795
1551	4.03913	3.32863	16.4188	697.796	1238.6	1019.44	990.852	8.07826	6.65725
1552	2.64161	5.24533	129.906	672.698	786.414	1020.53	171.695	10.4907	5.28322
1553	3.9008	6.00252	83.034	1126.29	798.325	1021.15	929.028	12.005	7.80159

## Sheet: E9toE10_neck_row5
number	a	b	phi	X0	Y0	X0_in	Y0_in	long_axis	short_axis
2	3.05718	1.64361	156.257	68.3637	136.328	7.68633	152.315	6.11436	3.28722
4	3.52936	5.73192	115.821	-69.0229	168.11	11.0901	181.39	11.4638	7.05872
5	12.029	10.5649	165.796	84.285	240.682	22.6522	254.005	24.058	21.1298
6	3.36387	6.24881	50.5502	161.996	176.587	12.8868	239.29	12.4976	6.72775
7	2.90634	4.50723	94.5035	-8.40948	271.516	12.936	271.338	9.01446	5.81269
8	2.65114	1.53107	143.384	177.041	217.157	12.5797	279.897	5.30229	3.06215
10	11.0827	2.7465	39.9106	-117.683	171.721	19.906	207.222	22.1654	5.49301
11	3.19843	9.90069	126.743	-121.466	191.802	17.4054	226.36	19.8014	6.39685
12	6.2427	3.93093	159.084	122.759	262.208	21.0618	288.755	12.4854	7.86187
13	2.3034	7.04736	66.6405	88.138	150.343	21.3028	172.967	14.0947	4.6068
14	8.01129	12.0797	59.8697	118.438	145.754	29.2717	185.513	24.1594	16.0226
15	10.2345	4.16891	139.565	101.811	76.0879	28.1431	123.947	20.469	8.33782
16	3.20232	5.12672	71.4663	109.681	251.816	23.9498	273.62	10.2534	6.40463
17	5.31962	2.45155	18.1217	-34.7663	193.168	27.0404	194.4	10.6392	4.9031
18	2.40073	3.67836	75.8104	78.1721	208.354	24.713	221.16	7.35671	4.80145
19	9.44155	3.71235	43.484	-135.93	188.225	30.9006	230.11	18.8831	7.4247
21	7.8194	6.21012	9.88031	-2.98356	214.645	33.8917	211.973	15.6388	12.4202
23	2.3905	3.74418	101.767	-14.3953	203.365	27.3811	202.026	7.48836	4.781
24	2.37844	10.1795	84.7051	44.6646	149.764	30.6534	153.247	20.359	4.75687
25	4.70287	2.02276	12.2663	-4.81424	169.629	31.3342	166.779	9.40573	4.04551
28	1.85745	4.19884	133.369	-173.404	228.824	31.0771	285.419	8.39769	3.7149
29	1.99598	3.5627	119.258	-91.8209	228.395	31.5206	244.134	7.1254	3.99196
30	5.65522	9.82546	95.3048	12.6457	275.511	38.0636	273.162	19.6509	11.3104
31	3.66872	2.06057	167.352	98.7801	278.173	35.4749	293.051	7.33745	4.12114
33	1.95453	5.18574	123.76	-34.8491	118.722	37.0026	118.068	10.3715	3.90906
34	2.49063	1.90187	144.725	144.288	143.302	35.0381	200.317	4.98125	3.80375
35	2.82375	4.57857	94.5499	24.5348	160.345	37.1771	157.893	9.15715	5.64749
36	4.70773	3.00281	36.1158	-109.492	216.938	39.4166	239.785	9.41546	6.00562
37	3.43079	8.6481	82.6116	58.3932	128.451	41.3901	134.894	17.2962	6.86157
38	3.00061	2.92191	42.2127	-68.8362	135.236	39.8792	146.413	6.00122	5.84383
39	6.04293	11.8758	65.7662	145.051	207.621	47.0491	248.863	23.7515	12.0859
40	3.3406	3.08425	150.211	119.963	127.006	41.013	169.822	6.6812	6.1685
42	17.6441	5.43857	12.5598	-9.28968	304.419	57.1311	299.154	35.2881	10.8771
43	9.07048	4.07219	155.341	124.788	155.105	48.6972	193.024	18.141	8.14438
44	2.35618	3.37712	96.0049	22.0084	203.991	43.2279	200.569	6.75424	4.71237
46	3.51698	2.72065	23.2855	-47.2841	224.28	45.2283	224.704	7.03397	5.44129
47	5.68617	7.64473	60.5403	115.384	103.331	49.6455	146.717	15.2895	11.3723
48	13.6485	7.11272	162.36	106.904	151.971	55.8254	177.221	27.297	14.2254
49	6.62702	12.175	129.326	-38.8053	133.668	54.6911	127.992	24.3501	13.254
50	5.83989	3.09232	136.69	145.725	83.7195	48.6101	160.878	11.6798	6.18464
51	12.8781	8.492	40.321	-85.6426	188.223	56.4969	198.924	25.7562	16.984
52	3.5291	3.11694	6.98233	22.027	220.996	48.7286	216.68	7.0582	6.23388
54	2.49023	1.83491	11.2568	-3.90885	268.125	48.5062	263.73	4.98045	3.66983
55	3.15624	3.8331	128.102	-128.223	246.636	51.2873	273.203	7.66619	6.31248
56	5.63161	3.85566	44.8893	-164.851	241.032	53.3138	287.106	11.2632	7.71131
57	2.90092	1.64337	179.374	53.9737	184.048	51.9594	184.627	5.80184	3.28674
59	2.78004	4.14827	58.1194	164.68	162.717	53.8991	225.147	8.29654	5.56008
60	1.58784	2.12974	92.7759	39.8954	260.254	52.4528	258.016	4.25948	3.17569
62	7.14601	8.63903	91.427	59.8847	156.392	63.7609	154.852	17.2781	14.292
63	2.37403	1.75641	141.028	150.956	92.425	59.2325	166.799	4.74806	3.51283
64	5.88037	5.28707	23.8182	-28.6043	221.838	63.4177	214.496	11.7607	10.5741
65	4.50284	3.8211	137.552	200.41	127.286	61.972	229.184	9.00568	7.64219
67	13.5781	5.66057	12.2516	14.7376	280.841	73.9979	271.318	27.1562	11.3211
68	4.16105	2.28691	154.93	179.837	228.754	65.9657	283.405	8.32209	4.57383
70	12.6576	8.15318	3.37241	70.1997	144.33	78.5684	139.951	25.3152	16.3064
71	2.65748	1.61659	40.0871	-33.0654	145.748	68.5573	132.799	5.31496	3.23318
72	3.50492	3.34877	175.277	82.9276	162.341	69.2776	168.619	7.00984	6.69753
73	6.76104	4.39226	21.3466	23.3182	138.351	72.0796	120.372	13.5221	8.78451
74	3.13079	5.72001	106.08	1.20736	250.14	70.4428	240.02	11.44	6.26157
75	10.0753	12.8379	76.8446	118.572	145.866	82.2621	169.024	25.6757	20.1505
77	3.65615	3.36155	140.956	198.781	130.209	72.3646	226.344	7.31229	6.72311
78	2.6226	4.15821	107.58	-10.0527	272.827	72.8213	263.121	8.31642	5.2452
79	3.79856	2.83185	39.7401	-63.914	193.409	74.5004	189.583	7.59713	5.66371
80	8.69372	4.60074	8.35951	42.3356	257.603	79.3371	248.711	17.3874	9.20148
82	2.67841	2.09813	26.6408	-61.1039	292.767	76.6586	289.084	5.35682	4.19627
84	3.6795	7.34046	112.501	-14.3796	249.97	82.3774	236.444	14.6809	7.35899
85	2.83424	1.81914	175.83	99.1721	252.435	80.5542	258.978	5.66849	3.63828
86	2.40009	4.42797	129.95	-118.731	268.861	81.6221	282.349	8.85594	4.80017
87	4.79635	2.08383	4.67955	70.9305	153.335	83.2035	147.037	9.59271	4.16766
88	1.84588	2.57409	134.498	-99.0101	216.619	81.202	223.904	5.14818	3.69176
89	5.33547	4.14664	36.6377	-109.189	288.884	84.7761	296.967	10.6709	8.29329
90	7.74723	5.61731	10.5462	64.0811	137.757	88.212	123.701	15.4945	11.2346
91	2.45332	6.68675	93.9353	71.483	198.945	84.9683	193.57	13.3735	4.90663
94	3.18696	10.3371	98.8526	48.0759	277.648	90.2311	266.942	20.6743	6.37393
95	1.91146	5.05342	52.4875	181.055	83.7292	92.6311	176.666	10.1068	3.82291
98	2.00634	3.25876	104.643	27.3687	258.102	91.7258	242.8	6.51752	4.01269
99	1.98259	3.29708	54.6622	238.626	177.744	91.8547	283.016	6.59415	3.96518
100	4.78183	3.25312	159.611	196.256	247.587	97.7036	300.449	9.56365	6.50623
101	2.76848	1.8698	16.3652	40.4219	201.907	95.6733	182.338	5.53697	3.73959
102	2.58297	7.91884	126.228	-71.904	265.576	98.9515	256.728	15.8377	5.16594
103	5.16386	15.3409	79.1286	125.316	121.995	100.058	143.441	30.6818	10.3277
104	5.57054	3.90391	42.1943	-55.3055	208.021	98.7424	191.263	11.1411	7.80781
105	6.40022	3.46504	29.195	-53.1116	301.815	100.856	289.38	12.8004	6.93007
108	3.98936	4.49861	91.5085	97.0016	273.78	104.175	271.131	8.99722	7.97871
109	3.1209	2.15147	35.518	-45.9309	244.88	104.88	226	6.24179	4.30295
110	1.55711	2.08855	101.054	47.5924	296.451	103.551	281.825	4.17709	3.11421
111	2.65172	1.56637	170.147	147.533	231.586	105.729	253.415	5.30345	3.13275
112	3.47095	7.05514	48.5057	174.178	30.2059	110.45	138.025	14.1103	6.9419
113	2.54723	4.15403	121.973	-66.3602	310.478	108.112	298.517	8.30805	5.09446
114	2.10572	1.64074	142.511	248.038	142.607	110.019	264.112	4.21144	3.28147
116	3.39232	2.01628	154.448	213.693	183.686	113.562	257.893	6.78463	4.03257
117	4.07533	9.95474	87.7672	125.034	275.801	114.194	280.463	19.9095	8.15066
119	6.78438	12.3918	54.4971	256.78	141.143	127.074	264.026	24.7835	13.5688
120	8.34712	2.38662	161.953	162.215	97.6811	123.972	143.13	16.6942	4.77324
121	2.56671	5.33038	69.0775	171.682	114.674	119.412	168.422	10.6608	5.13343
124	9.6268	7.67112	37.5722	-76.2517	309.943	128.555	292.152	19.2536	15.3422
125	4.6654	2.30594	168.623	179.13	248.362	126.618	278.818	9.33079	4.61187
127	2.59577	2.08307	5.00948	116.265	147.711	128.72	136.995	5.19153	4.16614
129	2.50806	2.4108	175.134	159.325	318.826	131.708	331.192	5.01613	4.82161
132	2.13832	5.96796	124.58	34.1085	192.227	137.183	138.908	11.9359	4.27664
135	8.19862	2.97331	16.4991	59.5303	306.967	144.258	277.421	16.3972	5.94662
137	2.04984	2.67178	75.0303	181.761	138.055	139.932	180.32	5.34357	4.09967
139	2.16905	3.52482	121.973	28.1609	221.926	141.403	173.348	7.04965	4.33811
140	3.55185	2.90905	178.024	154.309	324.531	143.026	329.659	7.10369	5.81811
145	5.2638	1.98059	142.065	311.672	163.573	145.257	320.618	10.5276	3.96118
146	2.07439	1.53755	164.408	177.784	97.2026	145.115	141.411	4.14877	3.0751
147	3.95254	2.96391	8.78669	119.538	186.892	146.684	166.438	7.90507	5.92781
149	8.72143	4.14581	170.295	176.801	126.898	152.878	154.887	17.4429	8.29162
152	5.07166	4.03612	141.251	336.071	179.012	150.054	349.961	10.1433	8.07224
153	11.871	7.70226	179.748	159.26	175.126	158.487	175.826	23.7421	15.4045
154	5.87315	2.81921	163.959	221.131	203.893	156.179	257.059	11.7463	5.63842
155	11.7758	1.9397	22.9584	34.9641	321.251	157.503	282.166	23.5516	3.87939
157	14.1331	5.70021	14.4796	81.4862	345.366	165.252	314.021	28.2662	11.4004
158	11.9948	4.0201	39.0363	-98.7827	377.408	160.967	355.365	23.9897	8.04021
159	9.00968	3.39134	17.1536	73.9609	306.845	161.17	271.382	18.0194	6.78267
160	4.52478	11.9581	77.7929	228.863	290.993	162.159	332.806	23.9162	9.04956
163	2.76113	1.65079	35.9286	-17.7395	308.462	166.634	260.186	5.52225	3.30158
164	6.71327	1.51891	9.2919	123.258	309.408	171.599	285.447	13.4265	3.03781
165	4.37173	1.6103	135.3	235.524	-3.75985	170.054	162.996	8.74346	3.2206
166	3.27681	3.8852	48.2825	355.317	139.814	172.18	340.81	7.7704	6.55362
167	5.21139	3.81376	6.1757	145.447	281.329	174.868	264.05	10.4228	7.62751
168	8.37243	2.54337	1.8496	166.835	328.214	177.341	322.658	16.7449	5.08674
169	5.35051	2.74457	37.3912	-88.3154	402.306	174.135	373.265	10.701	5.48913
171	9.20914	4.41306	40.1655	24.1523	252.019	181.009	177.011	18.4183	8.82611
172	2.99698	1.57119	16.0984	101.437	278.949	174.809	239.883	5.99397	3.14239
173	13.3021	4.27044	27.8488	36.3109	327.088	184.901	272.244	26.6043	8.54089
175	6.07363	3.93001	179.118	182.842	203.822	179.683	206.612	12.1473	7.86003
176	9.60936	2.53446	7.33103	137.558	350.236	181.124	329.82	19.2187	5.06892
177	3.63594	5.12686	116.294	76.0458	250.17	178.996	190.599	10.2537	7.27187
178	5.89848	2.81392	43.179	-77.1985	344.055	179.135	303.717	11.797	5.62785
179	8.09154	4.16473	154.578	316.259	240.321	182.469	352.816	16.1831	8.32947
181	4.36021	7.67944	129.283	-16.5816	307.8	182.048	248.745	15.3589	8.72043
183	15.6598	4.21641	165.045	231.131	105.338	196.119	161.415	31.3196	8.43283
184	5.87084	2.25472	10.2995	115.914	391.552	184.054	364.518	11.7417	4.50944
185	12.1815	11.2354	14.1187	130.865	274.468	193.863	234.255	24.3631	22.4708
186	3.99728	1.82019	175.702	209.09	328.851	183.856	343.597	7.99455	3.64039
187	5.7203	6.7716	120.157	49.8771	288.14	187.881	224.082	13.5432	11.4406
188	4.11422	3.02661	160.172	303.658	288.468	187.808	374.367	8.22844	6.05323
189	13.159	7.94076	21.3186	70.9107	361.183	197.368	310.688	26.318	15.8815
190	4.65524	2.23126	18.5907	72.9537	380.446	190.435	337.336	9.31048	4.46252
191	3.62697	2.62548	163.606	238.003	135.291	190.142	196.965	7.25394	5.25095
192	11.9952	14.3935	62.0604	302.065	135.189	203.515	260.962	28.7869	23.9903
193	5.59162	2.95107	15.8745	134.669	232.225	193.054	186.532	11.1832	5.90214
194	11.4114	5.77447	172.617	224.345	182.218	199.07	209.536	22.8228	11.5489
196	7.61955	4.07635	32.6472	86.0978	230.429	196.803	147.576	15.2391	8.15271
198	4.62658	4.47846	29.9056	-4.45822	397.625	194.38	346.903	9.25317	8.95692
199	7.95923	3.76901	161.889	243.954	103.796	199.6	174.491	15.9185	7.53802
201	4.85632	8.318	65.265	293.95	163.745	198.466	271.717	16.636	9.71265
202	13.5586	3.1692	5.50757	175.032	346.119	207.443	327.722	27.1173	6.3384
203	12.4968	3.50494	165.344	290.537	306.063	203.643	369.616	24.9937	7.00987
204	1.58114	1.58114	0	195.5	130.5	195.5	130.5	3.16228	3.16228
205	11.1612	6.25637	26.3823	101.128	260.761	206.467	188.665	22.3223	12.5127
206	5.39918	2.54249	175.877	227.731	338.854	202.779	354.351	10.7984	5.08498
208	7.70449	3.07525	177.271	221.612	285.73	207.754	295.959	15.409	6.15049
209	6.08557	2.60939	2.81853	188.024	346.897	204.855	337.232	12.1711	5.21877
211	7.61304	4.12053	174.601	234.074	263.721	208.223	284.575	15.2261	8.24106
212	5.36637	2.51209	4.6133	180.914	334.271	207.213	318.637	10.7327	5.02418
213	8.18206	12.0298	61.012	251.786	24.7642	208.241	143.684	24.0595	16.3641
214	13.8522	9.83162	9.74503	156.682	377.377	218.297	345.411	27.7044	19.6632
217	9.57545	3.36849	24.312	108.134	287.834	217.047	217.788	19.1509	6.73698
218	4.66906	7.33777	131.695	-96.9862	427.656	212.041	383.842	14.6755	9.33811
219	5.23065	2.15899	24.9163	61.5805	371.181	212.225	310.69	10.4613	4.31798
220	5.26816	2.81067	9.17549	152.736	391.03	213.135	361.672	10.5363	5.62135
221	10.2878	4.13387	158.816	260.959	71.0708	217.643	160.569	20.5756	8.26773
222	6.02762	7.02382	120.864	61.9539	317.07	215.84	240.384	14.0476	12.0552
223	7.76146	4.03401	9.74087	177.966	261.388	219.625	227.509	15.5229	8.06802
224	9.87632	16.2821	45.5503	352.581	33.2051	228.443	270.61	32.5642	19.7526
225	2.36034	7.00053	110.215	142.256	240.608	216.633	176.633	14.0011	4.72069
226	5.21709	11.2035	49.7507	363.799	85.8232	222.214	300.56	22.4071	10.4342
227	3.67677	2.79692	29.2641	67.3834	328.832	219.528	253.926	7.35353	5.59385
228	2.94816	4.50891	54.1532	364.137	128.737	219.773	317.598	9.01782	5.89632
229	14.514	3.82296	156.212	274.834	48.3966	231.964	155.141	29.0279	7.64591
230	4.4917	2.84825	27.9659	18.8777	436.255	221.253	376.459	8.9834	5.69651
232	4.00262	2.27259	151.905	280.026	46.7285	225.023	173.097	8.00523	4.54518
233	2.66826	6.78785	86.2654	235.77	175.333	223.849	190.317	13.5757	5.33653
234	9.90205	3.58544	145.4	266.097	-19.4987	230.107	135.05	19.8041	7.17088
235	4.88508	2.97049	34.7856	-21.995	428.068	226.152	364.118	9.77017	5.94098
236	6.26196	2.84706	28.4142	17.3907	446.604	227.809	384.526	12.5239	5.69411
237	6.63091	3.02001	19.1331	107.973	383.166	227.597	326.61	13.2618	6.04002
238	4.05604	2.74205	5.79213	194.102	357.599	229.199	336.185	8.11207	5.4841
239	2.11423	5.10911	108.991	157.167	246.291	228.762	181.739	10.2182	4.22846
240	8.30103	13.3315	95.7287	207.304	252.498	231.473	230.544	26.6631	16.6021
242	3.04629	1.90851	43.6234	-52.4905	387.75	229.517	316.902	6.09257	3.81702
243	5.38921	2.59225	156.616	272.91	42.6643	233.561	147.476	10.7784	5.1845
244	7.22486	3.18719	21.9572	86.4268	418.328	236.577	355.667	14.4497	6.37438
245	4.18277	2.50206	17.2648	106.364	443.201	233.109	391.665	8.36554	5.00412
246	8.66241	3.7088	19.8159	120.564	364.779	237.084	302.308	17.3248	7.4176
247	4.00256	6.3272	70.4452	345.313	271.243	234.609	371.177	12.6544	8.00511
248	5.30763	2.36226	9.40744	204.458	205.423	235.285	169.241	10.6153	4.72453
249	5.45118	3.18431	24.2526	89.7301	384.335	239.681	313.558	10.9024	6.36861
250	2.24123	1.7273	40.6587	15.5086	345.157	236.653	251.733	4.48246	3.4546
252	3.59132	2.89888	137.005	295.476	-33.1706	238.736	177.232	7.18263	5.79776
253	10.928	4.78882	11.7029	204.818	231.128	247.441	184.779	21.856	9.57763
254	5.64999	3.56351	7.5025	201.117	318.488	240.98	289.502	11.3	7.12703
255	5.66263	3.04165	5.47282	210.387	344.967	242.329	323.329	11.3253	6.0833
256	5.45115	5.02385	8.98648	209.667	231.266	243.218	195.676	10.9023	10.0477
257	11.3864	9.01876	30.4755	44.3018	416.972	249.657	336.897	22.7727	18.0375
258	9.56478	4.28313	28.1657	92.0115	348.785	245.75	264.052	19.1296	8.56626
259	5.12434	3.59947	4.26339	213.972	398.783	243.026	381.773	10.2487	7.19895
260	3.96668	3.0576	140.436	366.853	61.7733	243.468	281.283	7.93337	6.1152
261	8.27842	2.19939	9.86891	181.943	398.197	247.5	361.121	16.5568	4.39878
263	5.3202	2.00524	161.101	277.961	48.7193	247.197	136.123	10.6404	4.01048
264	5.55427	3.19429	162.163	279.967	62.602	247.334	145.35	11.1085	6.38857
265	7.88686	5.67784	23.6427	162.772	253.686	250.846	167.116	15.7737	11.3557
266	8.19762	5.71027	4.17768	234.451	249.856	252.03	232.113	16.3952	11.4205
267	7.72176	3.74595	5.99508	223.642	273.841	251.019	248.986	15.4435	7.49191
268	4.14067	2.89942	28.3522	41.4372	442.845	246.769	370.046	8.28134	5.79883
269	4.89954	2.70428	7.00402	206.007	380.733	250.896	352.771	9.79907	5.40856
270	7.79247	5.6294	178.184	261.494	208.168	254.766	216.349	15.5849	11.2588
272	6.90082	3.43425	28.593	72.658	395.894	253.265	312.839	13.8016	6.8685
273	3.92174	4.66069	45.257	288.321	-68.4167	252.947	154.363	9.32137	7.84347
275	2.51522	1.72536	153.37	282.375	2.73821	251.193	129.016	5.03043	3.45072
276	24.0219	12.4875	38.436	37.9856	389.561	271.921	281.531	48.0437	24.9751
277	14.6617	6.27941	7.03603	222.637	347.815	263.566	317.924	29.3235	12.5588
278	7.47699	4.979	138.599	325.362	-19.9739	257.265	200.186	14.954	9.958
279	11.6611	7.08061	175.507	285.084	254.655	264.257	276.207	23.3222	14.1612
280	4.84016	10.714	86.6194	281.071	372.173	258.636	388.099	21.428	9.68031
281	7.24733	5.70992	140.055	290.161	-59.4065	260.598	140.752	14.4947	11.4198
282	12.3298	5.98546	161.932	363.601	269.84	261.983	369.302	24.6596	11.9709
283	4.58078	2.00041	22.2075	107.921	428.121	261.729	355.574	9.16155	4.00082
284	4.81158	8.01382	67.4814	335.896	121.427	263.782	240.812	16.0276	9.62316
285	10.3028	4.42824	7.36269	222.115	376.775	268.568	345.205	20.6055	8.85649
288	13.0141	6.15504	179.608	277.504	174.004	276.307	175.899	26.0282	12.3101
289	3.43678	5.61166	118.121	145.195	290.298	264.885	187.592	11.2233	6.87355
290	3.65304	5.80214	46.0774	369.17	0.467421	265.58	256.424	11.6043	7.30608
292	3.95157	7.56682	90.4061	265.972	160.505	267.103	158.616	15.1336	7.90315
293	3.74673	9.72675	87.3337	277.769	210.281	267.686	222.976	19.4535	7.49345
294	2.77296	4.3673	57.1926	379.971	92.8292	269.068	283.897	8.7346	5.54592
295	5.69877	13.2785	130.369	76.5932	338.237	277.436	208.087	26.557	11.3975
296	4.19721	1.89959	23.4968	127.844	385.189	270.818	302.279	8.39443	3.79919
297	4.78166	3.27365	17.3447	159.071	400.862	271.343	335.212	9.56331	6.54731
298	5.16153	5.48168	91.3389	263.754	390.035	272.795	383.766	10.9634	10.3231
299	4.49652	8.50912	87.4463	280.219	127.954	274.24	140.312	17.0182	8.99305
300	2.37022	6.99139	47.2846	379.31	5.6817	274.837	261.482	13.9828	4.74043
301	4.65814	4.76586	128.789	-11.4831	452.53	274.538	359.923	9.53171	9.31628
302	3.33642	5.49995	118.252	154.552	293.855	275.239	185.69	10.9999	6.67283
305	2.35372	5.58603	63.7849	384.715	156.337	276.083	310.201	11.1721	4.70744
306	1.68502	2.04058	109.535	178.372	318.114	274.475	240.159	4.08117	3.37004
309	3.46273	6.52671	52.5015	374.173	24.9699	281.657	247.585	13.0534	6.92547
310	2.01371	7.29172	50.9471	390.008	37.4279	279.286	274.785	14.5834	4.02743
311	3.61035	6.12537	80.3858	315.405	180.572	280.817	230.712	12.2507	7.22069
312	5.0787	4.64744	160.481	365.611	186.811	282.18	298.235	10.1574	9.29488
313	3.86118	6.77557	105.11	183.064	415.087	284.938	353.016	13.5511	7.72237
314	4.83666	3.49764	0.843191	279.549	165.59	281.955	161.458	9.67332	6.99529
315	10.2667	3.51353	145.437	350.964	2.69785	287.49	201.327	20.5334	7.02707
316	5.10706	2.98104	152.994	322.759	6.42985	284.645	152.289	10.2141	5.96208
317	2.1016	2.71045	119.894	153.804	298.777	282.249	182.37	5.4209	4.20321
318	15.6588	5.87037	7.01347	256.748	346.29	297.109	312.349	31.3175	11.7407
319	5.63521	9.07834	95.4745	252.019	356.732	284.903	331.062	18.1567	11.2704
320	7.40837	4.37334	155.694	418.207	226.287	287.997	378.365	14.8167	8.74667
321	3.7374	2.81059	148.045	436.262	160.136	285.399	366.763	7.4748	5.62118
322	5.50596	8.84384	104.445	179.091	466.269	289.742	406.853	17.6877	11.0119
323	3.68181	3.25829	44.7928	105.255	301.314	286.985	139.674	7.36362	6.51658
324	2.75266	10.9496	63.4764	372.505	94.7866	290.971	251.158	21.8992	5.50532
325	3.76386	1.79841	41.6604	22.6313	406.177	286.899	288.41	7.52772	3.59682
327	6.84741	12.7842	71.7656	352.967	132.041	293.926	235.856	25.5683	13.6948
328	4.22896	5.92448	49.8803	392.852	13.6838	291.596	263.613	11.849	8.45793
329	2.63708	7.58277	85.7749	302.738	166.371	289.658	188.223	15.1655	5.27416
331	19.4791	6.61351	135.305	337.926	-92.774	305.47	171.724	38.9582	13.227
332	4.21139	3.57852	40.5916	-32.7357	490.009	293.973	393.396	8.42278	7.15705
333	4.08518	1.83406	165.354	325.022	70.0668	296.744	149.971	8.17037	3.66812
334	2.59719	5.88915	126.463	136.43	313.492	296.032	171.043	11.7783	5.19437
336	6.75564	2.89197	40.5088	40.1473	411.304	297.693	286.639	13.5113	5.78394
337	2.58358	6.02851	57.751	409.991	96.1426	295.443	300.083	12.057	5.16717
338	7.55324	5.32341	36.2199	47.1009	440.558	298.318	327.591	15.1065	10.6468
339	2.4718	3.51938	46.7566	449.238	45.5502	296.041	340.953	7.03877	4.9436
340	6.87105	10.3258	126.706	21.5473	476.068	301.824	368.792	20.6517	13.7421
341	8.19972	3.35534	179.518	302.778	139.597	301.593	142.138	16.3994	6.71069
342	7.39821	3.40754	20.7765	155.398	435.858	299.901	352.392	14.7964	6.81509
343	7.21264	3.61379	20.3176	237.794	227.942	302.146	131.192	14.4253	7.22758
344	3.08872	6.71219	69.4456	345.255	70.3502	298.576	187.09	13.4244	6.17745
345	2.37554	6.28023	77.2953	338.796	142.718	299.113	213.734	12.5605	4.75108
346	3.70991	20.0866	73.9992	361.989	157.9	304.439	251.565	40.1733	7.41982
347	1.97224	6.3337	105.477	236.2	272.672	300.398	199.752	12.6674	3.94448
348	5.03901	3.28447	6.79749	253.464	443.138	304.132	410.023	10.078	6.56894
350	5.19189	3.76856	41.3462	-33.2658	500.712	305.8	397.876	10.3838	7.53712
351	10.8256	3.67583	12.2149	273.116	214.448	312.306	151.807	21.6511	7.35166
352	4.08866	5.82316	78.0265	345.576	152.406	306.44	220.783	11.6463	8.17731
353	6.45826	30.8529	56.3636	420.263	56.147	318.797	279.539	61.7058	12.9165
355	1.70075	3.88448	54.9297	408.686	49.9279	305.801	275.687	7.76896	3.40149
356	4.07033	6.16377	56.7981	444.647	116.568	308.225	341.023	12.3275	8.14066
359	2.73452	5.52492	95.227	290.09	235.248	310.316	207.842	11.0498	5.46905
360	2.40312	7.74989	68.2768	381.666	115.919	311.657	248.95	15.4998	4.80624
361	3.37882	8.69572	51.5319	444.967	54.8115	314.292	319.719	17.3914	6.75764
362	3.38492	5.98512	52.6005	464.182	92.2811	312.707	355.24	11.9702	6.76984
363	4.63849	4.03767	10.2769	273.848	246.351	313.405	193.543	9.27699	8.07535
364	2.6372	4.57546	85.7007	330.229	242.028	311.155	266.104	9.15091	5.2744
365	3.27417	4.46319	130.216	135.369	326.942	314.467	162.254	8.92638	6.54834
366	2.29715	4.11701	116.813	177.941	348.843	316.165	231.073	8.23401	4.5943
367	13.4171	9.177	33.2066	78.2629	479.372	328.016	358.229	26.8343	18.354
368	3.90233	2.04383	10.211	221.486	558.666	317.015	510.554	7.80466	4.08766
369	3.53972	3.83252	45.3056	315.399	-132.354	317.295	127.742	7.66503	7.07943
370	3.89921	4.28394	114.726	198.294	329.799	318.062	216.62	8.56789	7.79842
371	3.17644	5.46526	58.2482	406.203	49.8952	319.152	256.188	10.9305	6.35287
372	1.89844	2.29828	129.404	135.076	336.343	317.877	174.145	4.59656	3.79687
373	2.11345	2.77501	86.8214	333.611	279.975	317.574	298.043	5.55001	4.22689
374	6.72339	3.60745	43.0184	11.1891	458.75	321.155	327.774	13.4468	7.2149
375	13.5632	5.64602	39.6226	41.9249	465.58	329.206	331.882	27.1264	11.292
376	3.74571	3.28382	37.2425	132.728	354.874	320.428	202.184	7.49142	6.56763
377	3.27552	11.4627	47.6351	433.674	-1.76485	321.617	290.927	22.9255	6.55104
378	8.91083	4.14371	5.72375	311.909	168.573	327.166	136.625	17.8217	8.28742
379	7.71901	2.98284	44.2309	18.5036	444.627	323.409	305.684	15.438	5.96568
380	3.0709	5.37519	81.1778	354.889	187.758	321.895	239.965	10.7504	6.14181
381	3.01119	6.91731	97.4704	300.276	205.094	324.392	164.314	13.8346	6.02237
382	8.32971	4.10999	22.8864	110.665	583.615	328.924	494.633	16.6594	8.21997
383	4.61611	16.3598	99.9154	291.654	240.765	328.756	186.948	32.7197	9.23223
384	3.66578	5.50429	91.2334	320.729	234.991	325.713	228.033	11.0086	7.33157
385	3.38558	4.87289	80.3464	357.543	152.352	326.932	210.152	9.74579	6.77115
386	6.79908	3.25265	28.702	138.406	433.063	329.381	313.382	13.5982	6.5053
388	10.1394	5.1606	29.5866	169.552	376.644	333.408	243.819	20.2788	10.3212
389	6.49735	2.60009	6.5835	313.206	183.985	332.235	146.863	12.9947	5.20018
390	4.86688	2.57085	10.8479	296.553	215.914	331.889	156.244	9.73375	5.1417
391	2.47633	3.42439	74.7366	396.819	193.539	331.871	291.177	6.84879	4.95266
392	3.06446	6.71548	102.366	278.552	287.089	333.572	220.773	13.431	6.12891
393	3.25024	5.22736	123.642	186.58	326.017	335.946	168.046	10.4547	6.50048
394	5.68652	3.81763	8.87469	281.095	390.382	337.956	342.342	11.373	7.63525
395	3.50207	8.13139	66.4715	391.902	52.0303	338.549	204.154	16.2628	7.00413
396	12.5104	4.58563	9.88903	293.926	328.685	346.007	273.322	25.0208	9.17126
397	5.05606	10.8576	90.1552	339.156	308.357	339.99	307.438	21.7152	10.1121
398	3.14058	7.97005	63.0917	472.661	182.28	338.994	376.454	15.9401	6.28115
399	2.77473	5.91935	81.2133	363.148	125.42	339.727	179.421	11.8387	5.54946
400	15.6988	6.59106	42.2297	91.31	421.715	351.048	250.892	31.3975	13.1821
401	7.5828	4.34778	2.9547	318.722	507.312	344.448	490.208	15.1656	8.69556
402	3.52939	4.20081	45.6854	405.14	-74.6602	342.041	229.609	8.40161	7.05878
403	4.31063	6.38296	71.6802	414.135	163.918	341.622	285.781	12.7659	8.62126
404	5.42394	3.27164	5.93446	325.907	194.407	344.26	159.669	10.8479	6.54328
405	4.08976	1.88425	21.0138	251.609	299.821	342.39	189.656	8.17953	3.76849
406	3.40851	6.57677	48.2662	400.878	-70.3673	345.995	214.341	13.1535	6.81702
407	3.7727	4.07591	61.1163	369.773	-45.1306	345.574	139.096	8.15182	7.5454
408	7.54505	3.7924	6.72674	330.721	190.013	350.702	149.966	15.0901	7.5848
409	7.53498	5.27251	31.559	123.923	462.245	347.523	329.022	15.07	10.545
410	4.70694	9.21715	97.2761	299.055	396.495	346.863	355.426	18.4343	9.41387
411	5.69113	4.08663	17.4555	283.416	265.901	350.126	168.641	11.3823	8.17327
413	3.7523	3.06773	40.3341	139.782	373.705	348.432	194.396	7.50459	6.13546
414	5.59415	3.58137	158.563	439.125	157.049	351.347	306.676	11.1883	7.16274
415	2.07734	1.55804	8.06692	299.234	362.141	347.092	316.566	4.15468	3.11608
417	5.57496	3.02315	16.2602	233.81	452.885	351.265	369.303	11.1499	6.04631
418	1.66227	3.29679	58.2772	446.643	58.2847	349.269	284.426	6.59357	3.32454
419	4.89791	2.05509	40.8182	135.391	382.213	352.3	200.754	9.79582	4.11017
420	11.3235	4.6445	39.0926	138.855	395.421	357.112	219.338	22.6471	9.28901
421	3.25369	4.88145	52.6982	423.582	-26.4211	352.951	235.679	9.76289	6.50737
422	2.05204	3.97553	100.721	297.175	321.223	351.743	260.334	7.95107	4.10408
423	8.74677	14.0492	45.729	492.169	-20.0382	366.403	329.211	28.0983	17.4935
424	8.18561	3.98613	158.649	443.252	146.988	359.312	298.282	16.3712	7.97226
425	7.21912	2.96765	39.2874	77.5914	471.644	358.704	315.911	14.4382	5.93531
426	3.23329	7.59179	68.6771	437.331	136.473	357.769	286.155	15.1836	6.46658
427	8.09704	4.17787	26.2236	169.718	472.312	360.953	348.705	16.1941	8.35575
428	9.9547	4.65758	4.9986	347.354	218.109	365.037	187.014	19.9094	9.31516
429	6.82039	5.02203	25.3678	136.204	554.469	360.621	442.652	13.6408	10.0441
430	6.25396	4.20657	140.043	365.317	-125.748	360.782	138.221	12.5079	8.41314
431	6.12765	4.22694	22.2635	191.595	485.943	361.42	377.128	12.2553	8.45387
432	2.97714	6.83994	54.7001	411.595	-43.7328	361.189	202.15	13.6799	5.95427
433	3.39336	4.83447	108.047	263.348	357.615	361.181	258.436	9.66894	6.78671
434	21.0082	5.6521	22.1162	215.186	472.878	377.385	357.07	42.0165	11.3042
435	9.40922	5.57782	135.137	425.273	-93.4974	367.386	233.723	18.8184	11.1556
436	4.93961	11.0121	99.6083	316.45	333.995	367.758	276.49	22.0242	9.87922
437	6.44102	2.30532	26.4651	267.081	297.282	371.577	147.104	12.882	4.61063
438	14.8343	5.01467	24.8589	242.306	384.259	381.391	246.794	29.6685	10.0293
439	3.19742	4.88299	57.5343	476.969	60.9258	369.721	307.438	9.76599	6.39483
440	10.1021	6.3704	28.3307	152.764	517.103	379.863	382.671	20.2042	12.7408
441	8.18779	3.02943	17.6018	311.958	263.531	377.044	156.857	16.3756	6.05885
442	3.14297	7.66568	70.9527	417.853	70.2556	372.048	202.775	15.3314	6.28594
443	6.38396	3.36369	13.8277	311.174	300.497	373.976	217.417	12.7679	6.72738
444	6.59683	2.78766	23.133	229.217	416.983	374.605	293.403	13.1937	5.57531
445	15.0904	7.58473	17.323	258.672	462.354	384.609	364.361	30.1808	15.1695
446	4.9216	2.57894	166.792	419	135.366	376.987	227.52	9.8432	5.15787
447	5.57969	7.09721	129.523	27.6124	561.638	378.721	415.657	14.1944	11.1594
448	5.6228	3.98269	25.7505	227.701	401.113	379.353	262.355	11.2456	7.96538
449	4.68815	5.17232	82.3731	411.862	221.167	378.864	273.874	10.3446	9.3763
450	16.0109	4.8173	22.2641	230.083	462.809	388.277	341.132	32.0218	9.63459
451	12.8689	7.08001	17.5602	316.192	287.978	388.343	179.161	25.7377	14.16
452	7.59814	3.36402	143.998	487.146	22.789	380.705	304.785	15.1963	6.72803
453	7.75355	3.62333	155.118	480.607	127.845	382.204	318.195	15.5071	7.24665
455	5.41189	2.47174	1.34586	377.099	294.265	383.906	285.327	10.8238	4.94347
456	4.62496	7.60286	104.961	317.424	305.536	385.54	213.234	15.2057	9.24991
457	9.30091	3.90606	19.4275	320.414	266.805	390.914	145.039	18.6018	7.81211
458	2.41434	1.50695	40.5355	167.05	393.945	382.99	190.831	4.82867	3.01391
459	5.37338	4.97302	15.7236	318.05	296.556	386.514	199.269	10.7468	9.94604
460	11.8865	5.1361	11.3644	300.711	495.626	392.478	426.654	23.7729	10.2722
461	11.2301	4.80812	166.889	435.026	138.73	392.219	233.791	22.4602	9.61625
462	7.92796	11.9969	65.0954	489.316	124.674	391.313	319.136	23.9938	15.8559
463	4.82194	3.60292	8.52076	340.008	350.939	388.253	296.688	9.64388	7.20584
464	8.27076	2.71028	23.9554	256.048	389.517	392.146	252.003	16.5415	5.42056
465	6.25025	4.58255	160.66	505.325	257.713	391.465	410.518	12.5005	9.1651
466	4.94036	2.90284	18.5706	286.518	374.463	390.856	263.718	9.88072	5.80569
467	7.52368	5.53831	44.2709	91.391	472.473	395.251	274.517	15.0474	11.0766
468	24.5501	12.6428	39.8876	78.3065	542.019	407.672	365.677	49.1002	25.2857
469	6.04241	2.00544	28.8988	268.363	326.253	392.611	155.936	12.0848	4.01088
470	5.69188	4.70145	154.04	450.629	23.5021	394.871	218.393	11.3838	9.4029
471	4.39225	3.50539	11.7013	348.217	265.232	394.772	189.099	8.7845	7.01077
472	23.8871	12.8506	19.2587	265.531	506.852	417.849	390.906	47.7741	25.7013
473	8.76456	3.53958	23.2364	256.141	423.264	402.352	287.877	17.5291	7.07916
474	5.44206	2.61324	21.919	309.741	300.471	399.515	163.126	10.8841	5.22648
475	4.60638	2.40276	2.39467	386.734	316.562	399.623	300.127	9.21277	4.80552
476	4.27424	5.19543	75.9306	436.901	98.5305	399.843	201.784	10.3909	8.54847
477	4.63852	4.09599	22.323	274.28	393.148	403.054	259.505	9.27703	8.19198
478	5.33735	8.18406	66.7285	534.217	217.691	404.747	411.044	16.3681	10.6747
479	21.0613	4.83449	16.9513	334.52	332.81	417.019	220.818	42.1226	9.66898
480	17.6668	5.35632	26.4343	269.81	394.697	417.308	233.318	35.3335	10.7126
481	7.6541	4.62503	16.915	301.404	415.219	409.174	309.561	15.3082	9.25006
482	5.97219	8.922	50.0287	433.641	-119.21	408.909	187.214	17.844	11.9444
483	13.3972	4.99165	15.2721	311.456	420.204	411.14	323.327	26.7944	9.9833
484	3.58011	5.24944	59.0382	457.561	-30.7679	408.193	209.016	10.4989	7.16022
486	4.92048	7.39509	61.3201	565.537	177.276	411.076	426.937	14.7902	9.84096
487	5.23767	8.2084	90.8557	403.395	449.369	410.061	443.294	16.4168	10.4753
488	4.82128	6.2976	61.5706	442.504	-46.8344	411.436	169.479	12.5952	9.64257
489	12.5177	5.43629	41.3397	138.56	475.442	418.072	265.443	25.0354	10.8726
490	4.06444	7.66122	63.5127	518.457	118.441	411.212	337.241	15.3224	8.12888
491	12.8809	6.45263	162.725	489.315	159.833	419.776	297.932	25.7618	12.9053
492	2.77029	4.40799	82.8943	439.537	199.554	411.476	252.392	8.81597	5.54058
493	7.83699	3.50302	28.9436	272.984	372.762	419.285	194.092	15.674	7.00604
494	5.09989	7.08953	68.0869	542.942	224.881	419.789	411.26	14.1791	10.1998
495	14.5197	10.1522	136.284	515.211	-92.0486	435.996	289.522	29.0394	20.3044
496	7.15724	3.59965	30.8058	171.163	533.87	420.425	370.887	14.3145	7.1993
497	7.50565	4.39314	21.4568	317.899	345.99	422.429	205.724	15.0113	8.78628
498	9.51646	4.49436	169.181	464.828	157.922	426.921	242.369	19.0329	8.98871
499	4.36012	1.64267	178.275	427.302	239.781	419.893	252.532	8.72024	3.28534
500	5.00874	3.90369	157.651	535.335	195.227	420.888	384.123	10.0175	7.80738
501	13.1888	11.2966	10.2984	345.852	499.04	429.496	429.171	26.3777	22.5932
504	7.74954	4.87127	41.769	200.527	416.825	427.22	177.307	15.4991	9.74254
505	15.0133	9.1893	140.819	551.255	-11.9919	434.883	338.973	30.0266	18.3786
506	3.71452	1.94021	163.189	487.826	136.572	427.479	271.824	7.42903	3.88042
507	3.67392	4.10533	133.07	57.4688	570.043	431.256	377.186	8.21067	7.34785
508	4.92678	7.17362	90.5944	427.633	450.931	432.288	446.47	14.3472	9.85356
509	7.56896	5.32595	25.0927	313.441	357.633	435.525	190.955	15.1379	10.6519
510	18.4853	8.55267	161.594	509.87	115.06	447.455	270.167	36.9707	17.1053
511	12.5645	5.92043	174.757	476.509	365.983	441.072	407.995	25.1289	11.8409
512	8.89537	3.98272	163.672	492.352	122.047	438.184	255.539	17.7907	7.96544
513	4.29782	7.9778	68.5657	520.741	134.784	435.471	315.758	15.9556	8.59565
514	20.418	10.7993	42.0629	83.9156	569.651	443.935	366.696	40.8359	21.5985
515	5.53112	5.66091	67.4034	534.867	134.411	442.162	329.61	11.3218	11.0622
516	15.2795	6.6779	18.186	366.266	331.92	451.564	201.028	30.5591	13.3558
517	4.53239	3.52269	135.723	605.289	-9.29457	439.857	415.917	9.06477	7.04539
518	5.38045	10.7268	123.134	243.45	443.163	446.096	238.032	21.4537	10.7609
519	5.90763	3.31676	177.624	455.541	203.819	446.7	222.529	11.8153	6.63352
520	4.45005	2.58165	8.89827	411.5	278.443	449.617	211.441	8.90011	5.16329
521	4.50764	4.75721	87.7095	462.156	288.808	450.244	307.048	9.51442	9.01528
522	4.49012	6.08822	93.6244	422.727	451.712	450.437	424.085	12.1764	8.98024
523	2.66572	1.57698	43.9907	144.667	496.695	449.057	256.871	5.33144	3.15396
524	2.4524	3.20173	59.5852	549.095	47.4946	449.485	318.941	6.40345	4.9048
525	7.23742	20.8194	62.2526	580.552	112.208	461.552	369.595	41.6388	14.4748
526	7.39647	4.70822	12.904	354.102	489.015	454.366	397.587	14.7929	9.41644
527	6.112	3.51902	28.1288	245.024	507.611	455.4	332.139	12.224	7.03805
528	4.87984	6.5999	125.344	225.473	473.562	457.866	255.846	13.1998	9.75967
529	18.6832	12.7622	32.3206	275.674	441.426	468.975	225.645	37.3665	25.5244
530	10.2316	15.4666	59.8797	561.15	36.7321	466.947	313.367	30.9331	20.4631
531	6.03995	3.0385	177.803	470.293	275.092	459.4	292.92	12.0799	6.077
532	8.2527	3.79645	20.0839	318.085	479.369	463.355	340.991	16.5054	7.59291
533	5.87197	3.25201	18.8459	301.68	542.358	460.703	415.833	11.7439	6.50403
534	5.59295	10.8194	49.6236	630.87	27.4543	462.815	429.597	21.6388	11.1859
535	4.13936	2.61806	9.91518	386.443	479.6	463.253	405.895	8.27871	5.23612
536	6.00228	7.9097	104.688	383.316	391.551	470.071	281.561	15.8194	12.0046
537	4.06735	5.90268	53.1941	606.523	30.4047	467.409	387.715	11.8054	8.13471
538	6.32749	3.48355	13.2327	382.994	426.123	470.367	327.139	12.655	6.96709
539	5.74751	4.60637	23.1156	336.698	415.438	472.762	249.901	11.495	9.21275
540	8.10012	4.41459	4.88438	450.404	303.037	474.57	263.587	16.2002	8.82917
541	6.11117	4.87038	153.449	608.91	154.828	475.485	410.678	12.2223	9.74077
542	4.92383	4.28663	17.46	363.98	425.35	474.832	296.545	9.84767	8.57327
543	8.59598	3.04128	28.5734	242.814	557.833	480.043	373.757	17.192	6.08256
544	6.37641	3.61681	8.5781	420.831	428.244	479.999	360.684	12.7528	7.23363
545	10.2472	3.87131	24.6659	342.126	419.625	486.03	238.56	20.4944	7.74263
546	5.22562	3.8867	33.3817	251.372	495.227	482.382	275.219	10.4512	7.7734
547	10.0724	15.6434	49.2189	570.04	-82.8112	485.73	309.628	31.2868	20.1447
548	5.38148	3.46144	170.834	525.012	206.599	485.399	287.59	10.763	6.92288
549	3.61429	4.97073	56.3113	545.046	-60.2747	486.946	252.174	9.94145	7.22859
550	6.26193	7.23169	88.5686	504.978	457.311	493.397	469.783	14.4634	12.5239
551	4.67972	3.97459	152.656	593.61	72.9571	493.773	337.467	9.35944	7.94918
552	3.81415	6.74793	50.2984	620.298	-26.3008	494.047	376.005	13.4959	7.6283
553	6.68394	3.93416	8.80987	447.893	351.734	496.479	278.986	13.3679	7.86831
554	6.24133	4.26895	172.46	538.447	294.229	495.185	362.336	12.4827	8.5379
555	8.83599	4.20573	31.0962	307.034	464.757	502.95	239.396	17.672	8.41145
556	5.21232	3.63213	29.1379	311.735	464.428	498.421	253.866	10.4246	7.26427
557	5.88067	3.44705	20.8072	363.684	448.082	499.134	289.669	11.7613	6.8941
558	5.48489	3.22985	151.221	613.307	68.6982	504.477	355.483	10.9698	6.45969
560	3.48825	11.2113	68.8015	608.038	167.587	506.295	376.114	22.4225	6.97649
