# Supplementary material for: Novel tissue mechanics-guided cellular flows drive the formation of feather follicles
Source: EMBO J. 2026 May 2;45(11):3926–53. doi: 10.1038/s44318-026-00771-7 (PMC13226717; doi:10.1038/s44318-026-00771-7)
Supplement: Supplementary file 4 — Movie EV2 [file 44318_2026_771_MOESM4_ESM.zip › Fig 2/Fig 2D AFM invagination raw data.xlsx]

## Sheet: Sheet1
			650	640	730	690	480	460	450	455
	720	680	592	637	788	490	460	448	455	460
	531	562	575	783	570	510	461	455	440	450
	522	566	750	720	610	551	538	560	590	490
	512	800	720	630	623	618	625	643	662	785
	541	560	580	600	610	637	657	661	775	660
	520	533	547	574	588	595	601	780	690	510
	510	512	501	555	560	573	791	680	490	480
	490	483	487	490	520	530	500	470	480	440
	480	470	473	482	490	480	475	460	455	430
	879	615	845	623	702	690	418	480	891	802		716 651 707 483 599 623 411 537 632 753 732 725 538 855 418 416 715 810 582 546 370 712 612 755 587 656 812 736 476 631 662 831 803 501 412
	578	341	592	637	788	490	460	448	691	374
	382	562	500	783	575	510	461	455	775	469
	432	566	313	772	610	551	538	560	721	490
	557	670	720	881	623	618	625	643	661	456
	468	423	750	693	610	637	657	661	760	500
	442	506	673	574	588	595	601	680	780	510
	349	512	800	555	560	573	593	823	631	480
	325	483	487	490	520	530	500	470	480	441
	665	346	234	552	443	446	351	323	354	423
	680	650	640	730	690	480	460	450	455	720
	562	592	637	671	490	460	448	455	854	789
	562	575	783	447	510	608	444	363	785	580
	566	715	720	655	570	499	643	662	539	532
	345	705	630	528	618	523	661	775	510	587
	560	863	600	666	637	657	780	689	480	692
	533	547	574	779	598	601	646	490	455	452
	362	501	226	637	573	625	757	460	450	772
	377	487	353	520	530	500	536	521	476	234
	470	478	482	459	480	475	460	455	430	452
