# Supplementary material for: Novel tissue mechanics-guided cellular flows drive the formation of feather follicles
Source: EMBO J. 2026 May 2;45(11):3926–53. doi: 10.1038/s44318-026-00771-7 (PMC13226717; doi:10.1038/s44318-026-00771-7)
Supplement: Supplementary file 4 — Movie EV2 [file 44318_2026_771_MOESM4_ESM.zip › Fig 2/Fig 2O raw data AFM Wnt3a.xlsx]

## Sheet: Sheet1
	551	1221	1261	1136	891	407
	495	1441	1123	1258	990	521
	678	1322	1431	1288	1228	556
	715	1456	1673	1441	1324	586
	1326	1892	1782	1638	1632	1588
	527	1301.25	1261	1136	891	570.316
	560.781	1655.17	1123	1258	990	684.473
	729.139	1303.86	1431	1288	1228	603.794
	555.143	1513.64	1673	1441	1324	586
	1326	1892	1782	1638	1632	1588
	420.81	1540.18	1665.59	1764.68	1632	625.679
	470.74	1621	1386.2	1393.37	1361.2	563.047
	738.453	1738.64	1419.78	1584.79	1354.99	695.772
	715	1324.26	1474.97	1831.25	1777.27	586
	1745.04	1897.62	1756.17	1764.68	1502.35	1242.92
