# Supplementary material for: Novel tissue mechanics-guided cellular flows drive the formation of feather follicles
Source: EMBO J. 2026 May 2;45(11):3926–53. doi: 10.1038/s44318-026-00771-7 (PMC13226717; doi:10.1038/s44318-026-00771-7)
Supplement: Supplementary file 5 — Movie EV3 [file 44318_2026_771_MOESM5_ESM.zip]

Archive with 70 entries (69 files):
- Fig 3/
- __MACOSX/._Fig 3
- Fig 3/Fig 3C DP n2.tif
- __MACOSX/Fig 3/._Fig 3C DP n2.tif
- Fig 3/Fig 3C DP n1.tif
- __MACOSX/Fig 3/._Fig 3C DP n1.tif
- Fig 3/Fig 3H Yap.tif
- __MACOSX/Fig 3/._Fig 3H Yap.tif
- Fig 3/Fig 3H Yap n2.tif
- __MACOSX/Fig 3/._Fig 3H Yap n2.tif
- Fig 3/3G SMA NB DP n5.tif
- __MACOSX/Fig 3/._3G SMA NB DP n5.tif
- Fig 3/Fig 3H n2.tiff
- __MACOSX/Fig 3/._Fig 3H n2.tiff
- Fig 3/3G SMA NB DP n4.tif
- __MACOSX/Fig 3/._3G SMA NB DP n4.tif
- Fig 3/Fig 3A 18h-1 .tif
- __MACOSX/Fig 3/._Fig 3A 18h-1 .tif
- Fig 3/3G SMA NB DP n3.tif
- __MACOSX/Fig 3/._3G SMA NB DP n3.tif
- Fig 3/Fig 3D DP n3.tif
- __MACOSX/Fig 3/._Fig 3D DP n3.tif
- Fig 3/Fig 3F raw data AFM DP.xlsx
- __MACOSX/Fig 3/._Fig 3F raw data AFM DP.xlsx
- Fig 3/Fig 3H FTCNST n2.tif
- __MACOSX/Fig 3/._Fig 3H FTCNST n2.tif
- Fig 3/3K 3 Ly2106971_02.tif
- __MACOSX/Fig 3/._3K 3 Ly2106971_02.tif
- Fig 3/Fig 3D DP n2.tif
- __MACOSX/Fig 3/._Fig 3D DP n2.tif
- Fig 3/3K 2 Ly2106971 20uM_05.tif
- __MACOSX/Fig 3/._3K 2 Ly2106971 20uM_05.tif
- Fig 3/3G SMA NB DP n2.tif
- __MACOSX/Fig 3/._3G SMA NB DP n2.tif
- Fig 3/Fig 3H n3.tiff
- __MACOSX/Fig 3/._Fig 3H n3.tiff
- Fig 3/Fig 3H FTCNST n1.tif
- __MACOSX/Fig 3/._Fig 3H FTCNST n1.tif
- Fig 3/Fig 3D DP n1.tif
- __MACOSX/Fig 3/._Fig 3D DP n1.tif
- Fig 3/3G SMA NB DP n1.tif
- __MACOSX/Fig 3/._3G SMA NB DP n1.tif
- Fig 3/3K control_05.tif
- __MACOSX/Fig 3/._3K control_05.tif
- Fig 3/Fig 3A DP n3.tif
- __MACOSX/Fig 3/._Fig 3A DP n3.tif
- Fig 3/Fig 3A 18h-2.tif
- __MACOSX/Fig 3/._Fig 3A 18h-2.tif
- Fig 3/Fig 3A 0h-1.tif
- __MACOSX/Fig 3/._Fig 3A 0h-1.tif
- Fig 3/Fig 3A 18h-3.tif
- __MACOSX/Fig 3/._Fig 3A 18h-3.tif
- Fig 3/3K control_04.tif
- __MACOSX/Fig 3/._3K control_04.tif
- Fig 3/Fig 3A 0h-2.tif
- __MACOSX/Fig 3/._Fig 3A 0h-2.tif
- Fig 3/Fig 3A 0h-3.tif
- __MACOSX/Fig 3/._Fig 3A 0h-3.tif
- Fig 3/3K control_03.tif
- __MACOSX/Fig 3/._3K control_03.tif
- Fig 3/3K 4 Ly2106971_05.tif
- __MACOSX/Fig 3/._3K 4 Ly2106971_05.tif
- Fig 3/3K control_02.tif
- __MACOSX/Fig 3/._3K control_02.tif
- Fig 3/Fig 3A 36h-1.tif
- __MACOSX/Fig 3/._Fig 3A 36h-1.tif
- Fig 3/Fig 3A 36h-2.tif
- __MACOSX/Fig 3/._Fig 3A 36h-2.tif
- Fig 3/Fig 3A 36h-3.tif
- __MACOSX/Fig 3/._Fig 3A 36h-3.tif
