# Supplementary material for: Novel tissue mechanics-guided cellular flows drive the formation of feather follicles
Source: EMBO J. 2026 May 2;45(11):3926–53. doi: 10.1038/s44318-026-00771-7 (PMC13226717; doi:10.1038/s44318-026-00771-7)
Supplement: Supplementary file 5 — Movie EV3 [file 44318_2026_771_MOESM5_ESM.zip › Fig 3/Fig 3F raw data AFM DP.xlsx]

## Sheet: Sheet1
182	132	123	125	125	125	125	110	104	165	196
180	143	118	120	109	109	109	100	101	154	201
190	146	103	112	124	132	129	116	122	165	208
280	162	101	112	132	127	123	102	123	209	378
380	195	105	190	235	245	219	223	105	220	380
0	370	218	238	254	264	235	243	214	370	0
0	0	360	220	255	283	266	209	350	0	0
0	0	0	355	330	382	350	360	0	0	0
0	0	0	190	227	224	221	190	0	0	0
0	0	0	0	172	185	178	0	0	0	0
455	343.2	307.5	325	312.5	325	312.5	286	260	429	490
486	414.7	318.6	348	294.3	316.1	294.3	290	272.7	446.6	542.7
551	408.8	298.7	313.6	359.6	369.6	374.1	324.8	353.8	462	603.2
868	518.4	555	668	509	693	701	688	381.3	668.8	1171.8
1254	682.5	357	627	822.5	833	722.7	780.5	357	726	1330
	962	566.8	618.8	660.4	686.4	611	631.8	556.4	962
	0	1224	748	867	962.2	904.4	710.6	1190	0
	0	0	923	858	993.2	910	936	0
		0	551	658.3	649.6	640.9	551	0
				662	475	772				0
1025.33	760.32	710.325	697.5	700	697.5	656.25	633.6	582.4	980.1	994.7
1092.52	892.32	720.39	725.4	645.28	658.905	604.95	624	597.92	990.99	1078.37
1202.95	887.68	767	888	1432	1211	1199	1323	798	1034.55	1176.24
2090.8	1088.64	1082.4	1209	1192	1271	1236	1321	1432	1448.37	1199
2591.6	1404	1110	1266.35	1692	1670.9	1412.55	1605.6	1542	1560.9	2479.5
	2131.2	1294.92	1328.04	1463.04	1473.12	1269	1399.68	1232.64	2197.8
		2613.6	1500.4	1795.2	1930.06	1755.6	1471.36	2464
			1980.9	1900.8	2131.56	1890	2073.6
			1148.55	1416.48	1354.08	1292.85	1185.6
0				1334.4	1652	1425
201	310	239	251	232	112	643	125	522	232	231
242	263	266	211	223	290	241	178	129	341	239
221	232	190	197	265	251	234	121	332	234	232
123	189	187	199	143	521	421	421	323	123	122
552	432	139	121	242	535	242	353	131	441	470
	546	234	535	135	435	190	332	558	663
		566	781	432	667	889	831	444
			656	775	883	770	689
			381	499	542	623	581
				666	582	544				0
331	231	291	310	243	199	183	176	192	174	292
224	193	275	296	209	178	342	372	170	199	221
231	327	328	441	376	401	302	209	221	238	200
277	281	221	229	235	239	521	234	321	321	432
232	433	536	343	242	535	243	322	120	489	255
	319	349	558	663	869	571	448	667	370
		728	889	701	822	757	732	777
			777	668	982	561	661
			532	430	499	502	562
0				339	421	491
