# Supplementary material for: Novel tissue mechanics-guided cellular flows drive the formation of feather follicles
Source: EMBO J. 2026 May 2;45(11):3926–53. doi: 10.1038/s44318-026-00771-7 (PMC13226717; doi:10.1038/s44318-026-00771-7)
Supplement: Supplementary file 6 — Movie EV4 [file 44318_2026_771_MOESM6_ESM.zip]

Archive with 40 entries (39 files):
- Fig 5/
- __MACOSX/._Fig 5
- Fig 5/Fig 5A scale n2.tif
- __MACOSX/Fig 5/._Fig 5A scale n2.tif
- Fig 5/Fig 5A scale n1.tif
- __MACOSX/Fig 5/._Fig 5A scale n1.tif
- Fig 5/Fig 5G S2F n2.tif
- __MACOSX/Fig 5/._Fig 5G S2F n2.tif
- Fig 5/Fig 5G S2F n1.tif
- __MACOSX/Fig 5/._Fig 5G S2F n1.tif
- Fig 5/Fig 5G S2F RNAscope n1-2.png
- __MACOSX/Fig 5/._Fig 5G S2F RNAscope n1-2.png
- Fig 5/Fig 5E n1-2.tif
- __MACOSX/Fig 5/._Fig 5E n1-2.tif
- Fig 5/Fig 5H S2F n1.tif
- __MACOSX/Fig 5/._Fig 5H S2F n1.tif
- Fig 5/Fig 5H S2F n3.tif
- __MACOSX/Fig 5/._Fig 5H S2F n3.tif
- Fig 5/Fig 5H S2F n2.tif
- __MACOSX/Fig 5/._Fig 5H S2F n2.tif
- Fig 5/Fig 5B n2.tif
- __MACOSX/Fig 5/._Fig 5B n2.tif
- Fig 5/Fig 5J raw data scale to feather.xlsx
- __MACOSX/Fig 5/._Fig 5J raw data scale to feather.xlsx
- Fig 5/Fig 5B n3.tif
- __MACOSX/Fig 5/._Fig 5B n3.tif
- Fig 5/Fig 5B n1.tif
- __MACOSX/Fig 5/._Fig 5B n1.tif
- Fig 5/Fig 5E n3.tiff
- __MACOSX/Fig 5/._Fig 5E n3.tiff
- Fig 5/Fig 5D raw data AFM scale.xlsx
- __MACOSX/Fig 5/._Fig 5D raw data AFM scale.xlsx
- Fig 5/Fig 5L S2F n3.tif
- __MACOSX/Fig 5/._Fig 5L S2F n3.tif
- Fig 5/Fig 5L S2F n2.tif
- __MACOSX/Fig 5/._Fig 5L S2F n2.tif
- Fig 5/Fig 5L S2F n1.tif
- __MACOSX/Fig 5/._Fig 5L S2F n1.tif
- Fig 5/Fig 5B n1.png
- __MACOSX/Fig 5/._Fig 5B n1.png
