# Supplementary material for: Novel tissue mechanics-guided cellular flows drive the formation of feather follicles
Source: EMBO J. 2026 May 2;45(11):3926–53. doi: 10.1038/s44318-026-00771-7 (PMC13226717; doi:10.1038/s44318-026-00771-7)
Supplement: Supplementary file 6 — Movie EV4 [file 44318_2026_771_MOESM6_ESM.zip › Fig 5/Fig 5J raw data scale to feather.xlsx]

## Sheet: Sheet1
1021	5	5	5	5
878	665	5	5	5
1378	1198	990	912	5
1367	1223	1003	908	417
1498	1244	1098	843	457
1532	1268	981	795	445
1232	1233	783	635	529
1482	781	573	901	5
908	944	5	5	5
1027	5	5	5	5
1243				0
1221	901
1378	1322	879	678
1367	1529	841	908	891
1601	1432	990	1192	909
1117	1507	999	965	798
1509	1423	1042	872	573
1443	1332	829	777
1211	1121
1198
1121
1421	799
1103	1121	990	912
909	1423	1003	908	421
998	1212	1098	1112	881
1124	1223	981	1100	913
1329	1189	783	435	341
1332	1107	599	901
1119	890
1092				5
1112
1192	1094
1228	1113	1009	972
1239	1227	890	789	661
1231	1248	1211	793	489
1218	1272	1184	922	492
1193	1321	1092	889	554
1277	1431	1033	822
1199	1299
1282				5
987				5
1002	662
1229	880	1138	523
1112	1099	992	678	331
1110	1043	893	731	343
1326	1131	788	434	590
1254	1329	780	552	328
1297	1271	831	672
1147	1003
1432
