# Supplementary material for: Novel tissue mechanics-guided cellular flows drive the formation of feather follicles
Source: EMBO J. 2026 May 2;45(11):3926–53. doi: 10.1038/s44318-026-00771-7 (PMC13226717; doi:10.1038/s44318-026-00771-7)
Supplement: Supplementary file 6 — Movie EV4 [file 44318_2026_771_MOESM6_ESM.zip › Fig 5/Fig 5D raw data AFM scale.xlsx]

## Sheet: Sheet1
5	1227	5	5	5
1290	1323	947	5	5
1378	1584	990	912	5
1367	1711	1003	908	5
1498	1655	1098	981	5
1563	1741	1102	899	5
1530	1654	1032	882	5
1482	1553	1002	901	5
1542	1344	927		5
5	1227	5	5	5
0	1554	0	0	0
1132	1321	1201	0	0
1891	1322	990	882	0
1521	1662	1123	990	0
1772	1547	1231	1321	0
1768	1937	1190	1142	0
1456	1821	1033	843	0
1811	1547	993	801	0
1865	1333	781		0
0	1299	0	0	0
	1132
1522	1412	778	0
1661	1518	989	888
1434	1509	1001	879
1472	1771	1098	1431
1563	1702	1542	1223
1324	1942	937	1112
1822	1829	1231	1103
1662	1443	789
	1230
	1490
1523	1892	1321
1435	1723	1302	1182
1445	1749	1440	1177
1624	1632	1537	1203
1823	1823	1719	1190
1777	1559	1782	1212
1762	1681	1564	1115
1892	1439	1442
	1592			5
	1192			5
1422	1398	1211
1480	1379	1009	1092
1329	1435	1100	1002
1210	1477	1232	999
1422	1721	1219	991
1388	1675	1276	905
1302	1391	1148	982
1410	1426	1137
	1177
